# Supplementary material for: Epigenetic age acceleration and neurotrophin signaling pathways in cancer-related cognitive impairment: a longitudinal, prospective cohort study
Source: Front Aging. 2025 Dec 1;6:1667638. doi: 10.3389/fragi.2025.1667638 (PMC12702849; doi:10.3389/fragi.2025.1667638)
Supplement: Supplementary file 3 [file DataSheet1.csv]

	Chromosome	Base-Pair Start	Base-Pair Stop	Total Probes	Sidak P-Value	UCSC Reference Gene	UCSC Reference Group	Regulatory Feature	Island Association	NA	outcome
1	chr5	43039867	43040622	5	2.41014319612987e-10	C5orf39	TSS200;1stExon;5'UTR	Promoter_Associated	Island;N_Shore	cg03723510;cg10938702;cg22055815;cg05551979;cg08205639	FactCog Score
2	chr6	29648161	29648757	19	1.42303353545259e-08			Unclassified_Cell_type_specific	OpenSea	cg12644888;cg04071440;cg11747594;cg25699073;cg25978138;cg20228636;cg22494932;cg15708526;cg03198009;cg11383134;cg03449857;cg15570656;cg16885113;cg10648573;cg13835168;cg00588198;cg07134666;cg08022281;cg02157626	FactCog Score
3	chr5	42756786	42757172	7	1.6934610201913e-06	CCDC152	5'UTR;1stExon;TSS200	Unclassified_Cell_type_specific;	OpenSea	cg13060480;cg21929564;cg25687585;cg12585923;cg23688479;cg11709010;cg18472410	FactCog Score
4	chr2	170624574	170624728	3	2.85729991180705e-05				Island;N_Shore	cg15602054;cg17598339;cg03889939	FactCog Score
5	chr17	1395864	1396124	5	2.94357381398491e-05	MYO1C	1stExon;5'UTR;TSS1500;TSS200		S_Shore	cg00597076;cg22795769;cg08378788;cg09269848;cg20703671	FactCog Score
6	chr5	150326497	150326643	3	0.00013783470801243	LOC134466	TSS1500		S_Shore	cg06953773;cg18428283;cg04755771	FactCog Score
7	chr11	47575259	47575284	3	0.000308625513478877	CELF1;CUGBP1	TSS1500	Promoter_Associated	S_Shore	cg08721974;cg25953688;cg19460817	FactCog Score
8	chr11	14993509	14993819	5	0.000616274650685034	CALCA	5'UTR;1stExon	;Unclassified_Cell_type_specific	Island;N_Shore	cg06295856;cg25783352;cg14348532;cg22183706;cg09068492	FactCog Score
9	chr16	82045078	82045223	5	0.00232003513779933	SDR42E1	TSS200;1stExon;5'UTR	Unclassified	Island	cg01645998;cg04821708;cg02703870;cg03629151;cg10147797	FactCog Score
10	chr17	53828263	53828931	11	0	PCTP	1stExon;5'UTR;Body;TSS200	Promoter_Associated	Island;S_Shore;N_Shore	cg14279493;cg15695648;cg18899039;cg12744185;cg18907495;cg21218636;cg03953989;cg07116686;cg08386490;cg17279789;cg08676730	Memory RCI
11	chr12	248296	249110	4	2.47180054202545e-12	IQSEC3	Body		S_Shore;Island	cg18435000;cg25396728;cg00292513;cg10356759	Memory RCI
12	chr14	24046501	24047058	5	7.90190135546709e-12	JPH4	5'UTR;ExonBnd;Body		S_Shore;Island	cg12936232;cg21831333;cg25496932;cg23918580;cg07125017	Memory RCI
13	chr3	182817190	182817627	12	4.53231896457851e-11	MCCC1	1stExon;5'UTR;TSS200;TSS1500	Promoter_Associated	Island;S_Shore	cg07464924;cg02616966;cg03318940;cg22801868;cg00890010;cg23166970;cg00161968;cg04991337;cg05496383;cg22211233;cg08395365;cg03344955	Memory RCI
14	chr7	142494148	142494565	8	1.60600033272118e-09				N_Shore;Island	cg02745912;cg17230773;cg16767506;cg21785034;cg13378656;cg10576238;cg13264840;cg22799656	Memory RCI
15	chr7	94953653	94954203	8	2.68061484121063e-09	PON1	TSS200;TSS1500;1stExon;5'UTR;Body	Unclassified_Cell_type_specific;	Island;S_Shore;N_Shore	cg01497363;cg01874867;cg17330251;cg20119798;cg19678392;cg04871131;cg07404485;cg05342682	Memory RCI
16	chr21	15645787	15646188	6	6.16585871249242e-09	ABCC13	TSS200;TSS1500;Body		OpenSea	cg05699681;cg04985582;cg09598431;cg19211382;cg05202042;cg18631692	Memory RCI
17	chr2	231728967	231729272	6	1.77303019932573e-07	ITM2C	TSS1500;TSS200	Promoter_Associated	N_Shore	cg24922059;cg18548103;cg25758708;cg20333027;cg22177286;cg16465649	Memory RCI
18	chr2	236923322	236923760	4	2.64608607247752e-07	AGAP1	Body		OpenSea	cg11007962;cg20128773;cg14226755;cg16878889	Memory RCI
19	chr6	161561031	161561122	3	4.23509172065017e-07	AGPAT4	Body		OpenSea	cg11342941;cg09655876;cg26834192	Memory RCI
20	chr2	3699195	3699564	5	7.90744678735855e-07			Unclassified	Island;S_Shore	cg14882966;cg16123090;cg13452994;cg17046650;cg20720597	Memory RCI
21	chr6	28911464	28911475	3	9.04524182443467e-07	;LINC01556	;TSS200	Promoter_Associated_Cell_type_specific	OpenSea	cg01742627;cg06745519;cg05127899	Memory RCI
22	chr1	41950237	41950393	4	3.31483218340978e-06	EDN2	1stExon;5'UTR;TSS200		OpenSea	cg27238470;cg15807154;cg20367961;cg08460875	Memory RCI
23	chr8	145003653	145004145	4	3.37960209506605e-06	PLEC1;PLEC	Body	Unclassified	Island	cg24891660;cg04757492;cg25475366;cg22822867	Memory RCI
24	chr11	118955126	118955392	3	4.9003042911222e-06	HMBS	TSS200;TSS1500	Promoter_Associated;	N_Shore	cg04338966;cg11348760;cg20080383	Memory RCI
25	chr10	530805	531321	6	5.54963479315607e-06	DIP2C	Body	Unclassified;	Island;S_Shore	cg00590260;cg09955645;cg27568360;cg00219169;cg26116937;cg27421267	Memory RCI
26	chr1	203096153	203096684	6	1.21230941607653e-05	ADORA1	TSS1500;TSS200	;Unclassified_Cell_type_specific	N_Shore	cg07232945;cg19315653;cg03547181;cg05544467;cg01133446;cg18960668	Memory RCI
27	chr2	45397802	45398293	6	1.57532277689221e-05			;Unclassified_Cell_type_specific	Island;S_Shore	cg25716691;cg20201270;cg25606039;cg14223654;cg16619576;cg26779985	Memory RCI
28	chr19	15582687	15582854	3	2.00832434906761e-05	PGLYRP2	Body		Island	cg25994622;cg26853265;cg08129505	Memory RCI
29	chr2	223916417	223916913	10	2.27135549718538e-05	KCNE4	TSS1500;TSS200;1stExon;5'UTR		N_Shore	cg08510940;cg02831419;cg00694520;cg21561492;cg12336457;cg16624485;cg14592092;cg09835085;cg26624703;cg08586500	Memory RCI
30	chr14	103367306	103367592	3	3.45654276777685e-05	TRAF3	Body	;Unclassified	OpenSea	cg15950273;cg10920224;cg14886849	Memory RCI
31	chr13	107069935	107070219	3	6.51238745302818e-05				OpenSea	cg25730122;cg03898952;cg13799365	Memory RCI
32	chr7	139498041	139498313	3	9.5693341887082e-05	TBXAS1	5'UTR	;Unclassified_Cell_type_specific	OpenSea	cg06904057;cg18317554;cg14867138	Memory RCI
33	chr2	202483799	202484157	7	0.000117498113684333	ALS2CR11	1stExon;5'UTR;TSS200;TSS1500		Island;S_Shore	cg26355357;cg04411541;cg15780361;cg24845679;cg22981993;cg11052143;cg12260435	Memory RCI
34	chr1	227746111	227746295	3	0.000401576125382164				Island;N_Shore	cg22344745;cg08111158;cg21436055	Memory RCI
35	chr8	22735111	22735389	4	0.000530544961556245	PEBP4	Body		OpenSea	cg09423126;cg17836177;cg24494617;cg01211283	Memory RCI
36	chr9	86755443	86755505	3	0.00182749840350493			Unclassified_Cell_type_specific	Island	cg01541867;cg13868084;cg14506657	Memory RCI
37	chr1	39249433	39249605	3	0.00533750414598455				OpenSea	cg07958984;cg14667685;cg26113488	Memory RCI
38	chr2	27664918	27665307	7	2.67655934338418e-06	KRTCAP3;NRBP1	TSS1500;3'UTR;TSS200;1stExon	;Promoter_Associated	N_Shore;Island	cg26350635;cg04845466;cg21248554;cg12648201;cg17158414;cg12000995;cg24768116	Response RCI
39	chr19	47507399	47507692	4	1.09235720938683e-05	GRLF1	3'UTR	;Unclassified_Cell_type_specific	Island	cg08666831;cg21568145;cg03604073;cg17431280	Response RCI
40	chr6	150070030	150070203	5	4.21129652062868e-05	PCMT1	TSS1500		N_Shore	cg13262909;cg00933542;cg22239180;cg08662619;cg15181151	Response RCI
41	chr4	11430693	11430725	4	0.000626978084095176	HS3ST1	TSS200	Unclassified_Cell_type_specific	Island	cg13735282;cg20075156;cg14069049;cg01756381	Response RCI
42	chr4	118006747	118006809	3	0.00308196266720984	TRAM1L1	TSS200		Island	cg07837556;cg05807991;cg24183909	Response RCI
43	chr1	64669384	64669600	7	2.2416788203472e-08	UBE2U	TSS200;1stExon;5'UTR		OpenSea	cg11244180;cg26317111;cg22352634;cg11167637;cg10753073;cg25108325;cg02696670	Executive Function RCI
44	chr19	50733985	50734288	3	5.30332615600315e-08	MYH14	Body		Island	cg02192974;cg14106680;cg11992783	Executive Function RCI
45	chr5	163723721	163724071	8	5.22222549992346e-06				OpenSea	cg23054006;cg21771773;cg02888057;cg11144555;cg15688339;cg02342749;cg13212756;cg16848289	Executive Function RCI
46	chr3	46759438	46759699	7	1.27250443249238e-05	PRSS50	TSS1500;TSS200	Unclassified_Cell_type_specific	S_Shore;Island	cg01967580;cg17460445;cg00817731;cg01788113;cg19668234;cg02834909;cg05727070	Executive Function RCI
47	chr4	185018391	185018683	3	1.35398753448035e-05	ENPP6	Body	Unclassified	Island	cg17069313;cg07487572;cg10203211	Executive Function RCI
48	chr1	112161618	112161865	3	2.17802325409577e-05	RAP1A	TSS1500		N_Shore	cg24160066;cg06205333;cg09184981	Executive Function RCI
49	chr11	59324467	59324588	3	6.67572717842901e-05			;Unclassified_Cell_type_specific	N_Shelf	cg19579183;cg04896706;cg16082644	Executive Function RCI
50	chr6	32064497	32064614	6	0.0163661290098678	TNXB	Body	Unclassified_Cell_type_specific;	Island	cg13400512;cg15265085;cg15196197;cg12694372;cg03556669;cg08650890	Executive Function RCI
51	chr2	241564613	241564653	3	0.0288949438149878	GPR35	TSS200;Body	Promoter_Associated	S_Shore	cg15611351;cg20848212;cg12485972	Executive Function RCI
52	chr4	141293831	141294571	8	0	SCOC;SCOC-AS1	TSS1500;Body;TSS200	Promoter_Associated	N_Shore	cg02023429;cg04220088;cg05576648;cg17333211;cg07089235;cg02182440;cg04401710;cg05611506	Multi-Task RCI
53	chr17	5402883	5403517	6	0	LOC728392	3'UTR;1stExon	Unclassified	N_Shore;Island	cg23502639;cg15954353;cg15045292;cg15754901;cg27507261;cg00343839	Multi-Task RCI
54	chr17	57287309	57287792	7	1.30229160788531e-13	C17orf71;SMG8	1stExon;TSS200;5'UTR	Promoter_Associated_Cell_type_specific	Island;N_Shore	cg23765170;cg13581534;cg05069934;cg05734494;cg03515870;cg16904599;cg01940943	Multi-Task RCI
55	chr6	291687	292597	8	4.74202566103088e-10	DUSP22	TSS1500;1stExon;5'UTR;Body;TSS200	Promoter_Associated	N_Shore;Island	cg21548813;cg18110333;cg01516881;cg03395511;cg11235426;cg07332563;cg17876578;cg05064044	Multi-Task RCI
56	chr1	223566643	223567003	7	2.41198740857929e-06	C1orf65;CCDC185	1stExon;TSS200;5'UTR	Unclassified_Cell_type_specific	Island	cg04926766;cg02352904;cg22372182;cg27202708;cg05333568;cg26603179;cg21262649	Multi-Task RCI
57	chr17	17109640	17109801	6	7.4470251660852e-06	PLD6	TSS200;1stExon;5'UTR	Promoter_Associated	N_Shore;Island	cg00572586;cg26539818;cg03292213;cg11392858;cg23661344;cg14099398	Multi-Task RCI
58	chr14	77647482	77647705	3	1.79766831767125e-05	TMEM63C	TSS1500		N_Shore	cg10336925;cg06273882;cg01784928	Multi-Task RCI
59	chr11	1036471	1036866	5	2.86983060618917e-05	MUC6	TSS200;1stExon;5'UTR;Body	Unclassified_Cell_type_specific	Island;S_Shore	cg24404533;cg05997730;cg22685816;cg07608370;cg06508454	Multi-Task RCI
60	chr17	935017	935236	4	4.72182694716272e-05	ABR	TSS200;Body		S_Shore;Island	cg10622643;cg15789211;cg20699780;cg15892620	Multi-Task RCI
61	chr4	175444341	175444628	4	0.000208885394874514	HPGD	TSS1500		S_Shore	cg25154586;cg23230225;cg01084566;cg11076900	Multi-Task RCI
62	chr19	55661330	55661529	3	0.000278597781013024	TNNT1	TSS1500		OpenSea	cg00844197;cg09332180;cg21127534	Multi-Task RCI
63	chr6	30039374	30039601	10	0.000781426707769706	RNF39	Body	;Unclassified_Cell_type_specific	Island;S_Shore	cg09279736;cg16078649;cg26730543;cg12633154;cg02188185;cg13401893;cg07382347;cg15877520;cg13918754;cg20249327	Multi-Task RCI
64	chr21	36259179	36259461	5	0.00141494677399201	RUNX1	5'UTR;1stExon;Body;ExonBnd		Island	cg06758350;cg12477880;cg14937633;cg00994804;cg20418711	Multi-Task RCI
65	chr6	33401514	33401543	3	0.0252476087188234	SYNGAP1	Body		OpenSea	cg03866862;cg06373648;cg15448210	Multi-Task RCI
66	chr5	122847316	122847604	4	4.28690859033409e-07	CSNK1G3	TSS1500;TSS200		N_Shore	cg05885484;cg20637304;cg03619186;cg20708411	Attention RCI
67	chr5	157079404	157079669	6	5.62060054576374e-06	SOX30	TSS1500;Body;TSS200;1stExon;5'UTR	;Unclassified_Cell_type_specific	S_Shore;Island	cg08995325;cg05349515;cg06995810;cg06200339;cg07464716;cg02918872	Attention RCI
68	chr11	66193931	66194069	3	4.34350701733477e-05	NPAS4	3'UTR		OpenSea	cg19568845;cg11635197;cg15273822	Attention RCI
69	chr15	22833149	22833401	8	7.79321478718842e-05	TUBGCP5	TSS200;1stExon;5'UTR;TSS1500	Promoter_Associated	Island;N_Shore	cg16639637;cg17121412;cg06756169;cg18106434;cg24525828;cg07959104;cg16707215;cg17809365	Attention RCI
70	chr19	48707029	48707518	5	6.42630471059391e-09			Promoter_Associated	Island;S_Shore;N_Shore	cg23300543;cg19771773;cg15073624;cg01622465;cg25267930	BDNF
71	chr16	67034309	67034574	6	2.02303048202346e-07	CES4A;CES8	TSS200;Body	Promoter_Associated	N_Shore;Island	cg27114815;cg02015909;cg13069612;cg03755993;cg14599876;cg07112260	BDNF
72	chr4	174203405	174203521	3	3.83468952147581e-07	GALNT7	Body		OpenSea	cg17521426;cg13220973;cg04217212	BDNF
73	chr4	183729073	183729462	4	6.88766216838665e-07				Island;S_Shore	cg12524338;cg09197432;cg20639618;cg21538834	BDNF
74	chr17	7253308	7253721	7	1.11220755305563e-06	ACAP1;KCTD11	Body;ExonBnd;TSS1500	Promoter_Associated	Island	cg20217592;cg02448825;cg15713546;cg02676175;cg06721232;cg07925670;cg25900902	BDNF
75	chr13	67802655	67802885	4	2.28066788920955e-06	PCDH9	5'UTR;ExonBnd		N_Shore	cg14193434;cg27286120;cg26811832;cg05308107	BDNF
76	chr3	50377755	50377989	3	9.48866513206248e-06	RASSF1	1stExon;Body	Promoter_Associated_Cell_type_specific	Island;N_Shore	cg13872831;cg21908110;cg24859722	BDNF
77	chr15	90727886	90728028	5	0.000719092031891355	SEMA4B	TSS1500;TSS200	;Promoter_Associated_Cell_type_specific	Island	cg06008511;cg18569141;cg16439823;cg27542466;cg19331221	BDNF
