# Supplementary material for: Epigenetic age acceleration and neurotrophin signaling pathways in cancer-related cognitive impairment: a longitudinal, prospective cohort study
Source: Front Aging. 2025 Dec 1;6:1667638. doi: 10.3389/fragi.2025.1667638 (PMC12702849; doi:10.3389/fragi.2025.1667638)
Supplement: Supplementary file 4 [file DataSheet2.csv]

	Term ID	Ontology	Name	Total Genes	Implicated Genes	p-Value	Corrected p-Value	outcome
1	hsa01521	KEGG	EGFR tyrosine kinase inhibitor resistance	78	4	0.00175171617299718	0.077333201420185	FactCog Score
2	hsa04923	KEGG	Regulation of lipolysis in adipocytes	57	4	0.000539637847989891	0.077333201420185	FactCog Score
3	hsa05165	KEGG	Human papillomavirus infection	330	8	0.001566002382218	0.077333201420185	FactCog Score
4	hsa05203	KEGG	Viral carcinogenesis	193	6	0.00176761603246137	0.077333201420185	FactCog Score
5	hsa05213	KEGG	Endometrial cancer	58	4	0.000576671450524417	0.077333201420185	FactCog Score
6	hsa05214	KEGG	Glioma	75	4	0.00151548374618708	0.077333201420185	FactCog Score
7	hsa05218	KEGG	Melanoma	72	4	0.001302399814218	0.077333201420185	FactCog Score
8	hsa05230	KEGG	Central carbon metabolism in cancer	70	4	0.00117257786419403	0.077333201420185	FactCog Score
9	hsa01522	KEGG	Endocrine resistance	96	4	0.00372475968808927	0.113349067945416	FactCog Score
10	hsa04520	KEGG	Adherens junction	93	4	0.00332370292947507	0.113349067945416	FactCog Score
11	hsa04810	KEGG	Regulation of actin cytoskeleton	230	6	0.0042101082379726	0.113349067945416	FactCog Score
12	hsa04914	KEGG	Progesterone-mediated oocyte maturation	98	4	0.00400962998061179	0.113349067945416	FactCog Score
13	hsa05215	KEGG	Prostate cancer	97	4	0.00386541679144136	0.113349067945416	FactCog Score
14	GO:0045202	CC	synapse	1462	25	1.0271116926733e-05	0.00422142905688725	FactCog Score
15	GO:0098797	CC	plasma membrane protein complex	595	15	9.45809611324893e-06	0.00422142905688725	FactCog Score
16	GO:0043005	CC	neuron projection	1322	20	0.000431519628808696	0.10440621906726	FactCog Score
17	GO:0098796	CC	membrane protein complex	1255	19	0.000599777735518982	0.10440621906726	FactCog Score
18	GO:0098984	CC	neuron to neuron synapse	359	9	0.000635074325226642	0.10440621906726	FactCog Score
19	GO:0000805	CC	X chromosome	10	2	0.00186308421202794	0.116482456590206	FactCog Score
20	GO:0014069	CC	postsynaptic density	312	8	0.00109802351834613	0.116482456590206	FactCog Score
21	GO:0016342	CC	catenin complex	31	3	0.00109148924487193	0.116482456590206	FactCog Score
22	GO:0030133	CC	transport vesicle	429	9	0.00217934797923179	0.116482456590206	FactCog Score
23	GO:0032279	CC	asymmetric synapse	328	8	0.00150731029073459	0.116482456590206	FactCog Score
24	GO:0060091	CC	kinocilium	10	2	0.00186308421202794	0.116482456590206	FactCog Score
25	GO:0062023	CC	collagen-containing extracellular matrix	427	9	0.00211193380264658	0.116482456590206	FactCog Score
26	GO:0072534	CC	perineuronal net	10	2	0.00186308421202794	0.116482456590206	FactCog Score
27	GO:0097732	CC	9+2 non-motile cilium	10	2	0.00186308421202794	0.116482456590206	FactCog Score
28	GO:0098966	CC	perisynaptic extracellular matrix	11	2	0.00226729842511349	0.116482456590206	FactCog Score
29	GO:0099572	CC	postsynaptic specialization	340	8	0.00188723288578803	0.116482456590206	FactCog Score
30	GO:0099535	CC	synapse-associated extracellular matrix	12	2	0.00270904943989603	0.130990508211444	FactCog Score
31	GO:0019897	CC	extrinsic component of plasma membrane	100	4	0.00430889121012692	0.153519754676318	FactCog Score
32	GO:0030312	CC	external encapsulating structure	560	10	0.00400264823989641	0.153519754676318	FactCog Score
33	GO:0030658	CC	transport vesicle membrane	233	6	0.00448232860368813	0.153519754676318	FactCog Score
34	GO:0031012	CC	extracellular matrix	559	10	0.00395300747370162	0.153519754676318	FactCog Score
35	GO:0042583	CC	chromaffin granule	14	2	0.0037031500456697	0.153519754676318	FactCog Score
36	GO:0072687	CC	meiotic spindle	15	2	0.00425450600691767	0.153519754676318	FactCog Score
37	GO:0098794	CC	postsynapse	642	11	0.003524789659968	0.153519754676318	FactCog Score
38	GO:0015630	CC	microtubule cytoskeleton	1397	18	0.00482287581430718	0.15857615677442	FactCog Score
39	GO:0019898	CC	extrinsic component of membrane	174	5	0.00591501170776662	0.180079245325339	FactCog Score
40	GO:0098978	CC	glutamatergic synapse	409	8	0.00575692011174881	0.180079245325339	FactCog Score
41	GO:0016459	CC	myosin complex	57	3	0.00627367397375234	0.184177143086587	FactCog Score
42	GO:0031994	MF	insulin-like growth factor I binding	13	3	7.5739493848222e-05	0.0999003923858049	FactCog Score
43	GO:0005520	MF	insulin-like growth factor binding	19	3	0.000249288367156107	0.164405678139453	FactCog Score
44	hsa00513	KEGG	Various types of N-glycan biosynthesis	43	8	9.22119129626833e-05	0.017075363116803	Memory RCI
45	hsa00515	KEGG	Mannose type O-glycan biosynthesis	23	6	9.75735035245886e-05	0.017075363116803	Memory RCI
46	hsa04310	KEGG	Wnt signaling pathway	173	16	0.0003167291971012	0.0369517396618067	Memory RCI
47	hsa00510	KEGG	N-Glycan biosynthesis	54	8	0.00047481364893084	0.0415461942814485	Memory RCI
48	hsa05412	KEGG	Arrhythmogenic right ventricular cardiomyopathy	86	10	0.000715321555520635	0.0500725088864444	Memory RCI
49	hsa04020	KEGG	Calcium signaling pathway	252	19	0.00117380869385997	0.0631397224908017	Memory RCI
50	hsa04082	KEGG	Neuroactive ligand signaling	199	16	0.00144319365693261	0.0631397224908017	Memory RCI
51	hsa04721	KEGG	Synaptic vesicle cycle	78	9	0.00137830115121728	0.0631397224908017	Memory RCI
52	hsa00380	KEGG	Tryptophan metabolism	41	6	0.00257292363805707	0.077007309140143	Memory RCI
53	hsa00601	KEGG	Glycosphingolipid biosynthesis - lacto and neolacto series	28	5	0.00238564157571744	0.077007309140143	Memory RCI
54	hsa04921	KEGG	Oxytocin signaling pathway	154	13	0.00254493052873751	0.077007309140143	Memory RCI
55	hsa04974	KEGG	Protein digestion and absorption	102	10	0.00264025059909062	0.077007309140143	Memory RCI
56	hsa04390	KEGG	Hippo signaling pathway	157	13	0.00301063062195691	0.0810554398219167	Memory RCI
57	hsa04727	KEGG	GABAergic synapse	89	9	0.0034460654426239	0.0861516360655976	Memory RCI
58	hsa05032	KEGG	Morphine addiction	91	9	0.00400083735433458	0.0933528716011402	Memory RCI
59	hsa05217	KEGG	Basal cell carcinoma	63	7	0.00566840643519409	0.123996390769871	Memory RCI
60	hsa04261	KEGG	Adrenergic signaling in cardiomyocytes	152	12	0.00623683941638145	0.128405517396089	Memory RCI
61	hsa05410	KEGG	Hypertrophic cardiomyopathy	99	9	0.00694830484774049	0.135105927594954	Memory RCI
62	hsa05200	KEGG	Pathways in cancer	530	29	0.00951986311738138	0.166597604554174	Memory RCI
63	hsa05414	KEGG	Dilated cardiomyopathy	104	9	0.00949435423727944	0.166597604554174	Memory RCI
64	hsa00533	KEGG	Glycosaminoglycan biosynthesis - keratan sulfate	14	3	0.0110124390062684	0.183540650104474	Memory RCI
65	GO:0007156	BP	homophilic cell adhesion via plasma membrane adhesion molecules	168	42	1.36842133013205e-24	9.1656860692245e-21	Memory RCI
66	GO:0098742	BP	cell-cell adhesion via plasma-membrane adhesion molecules	279	49	3.09083320998883e-21	1.03512004202526e-17	Memory RCI
67	GO:0007155	BP	cell adhesion	1524	109	1.83836829527201e-13	4.10446361391065e-10	Memory RCI
68	GO:0098609	BP	cell-cell adhesion	962	77	4.43465846135936e-12	7.42583559354625e-09	Memory RCI
69	GO:0000902	BP	cell morphogenesis	972	75	4.8534643878232e-11	5.4180840782733e-08	Memory RCI
70	GO:0099537	BP	trans-synaptic signaling	762	64	4.28402827430389e-11	5.4180840782733e-08	Memory RCI
71	GO:0007268	BP	chemical synaptic transmission	756	63	8.46646394384774e-11	7.07213148010305e-08	Memory RCI
72	GO:0050808	BP	synapse organization	493	48	9.50271473886644e-11	7.07213148010305e-08	Memory RCI
73	GO:0098916	BP	anterograde trans-synaptic signaling	756	63	8.46646394384774e-11	7.07213148010305e-08	Memory RCI
74	GO:0048699	BP	generation of neurons	1505	100	1.40022157072797e-10	9.37868408073594e-08	Memory RCI
75	GO:0099536	BP	synaptic signaling	786	64	1.56010487083175e-10	9.49962038621003e-08	Memory RCI
76	GO:0022008	BP	neurogenesis	1738	110	2.6574255189458e-10	1.48328634382492e-07	Memory RCI
77	GO:0048858	BP	cell projection morphogenesis	668	56	7.89789609791161e-10	3.93929492666123e-07	Memory RCI
78	GO:0050804	BP	modulation of chemical synaptic transmission	491	46	8.26170577800135e-10	3.93929492666123e-07	Memory RCI
79	GO:0099177	BP	regulation of trans-synaptic signaling	492	46	8.82195041802307e-10	3.93929492666123e-07	Memory RCI
80	GO:0034330	BP	cell junction organization	766	61	1.01694285709618e-09	4.25717703551888e-07	Memory RCI
81	GO:0030182	BP	neuron differentiation	1424	93	1.59713672516661e-09	6.29271869715646e-07	Memory RCI
82	GO:0048812	BP	neuron projection morphogenesis	647	54	1.86973039468938e-09	6.9574745464608e-07	Memory RCI
83	GO:0048667	BP	cell morphogenesis involved in neuron differentiation	584	50	3.25832708184112e-09	1.14864604179852e-06	Memory RCI
84	GO:0120039	BP	plasma membrane bounded cell projection morphogenesis	663	54	4.39779353516139e-09	1.47282105492555e-06	Memory RCI
85	GO:0032989	BP	cellular anatomical entity morphogenesis	786	60	6.82809501439706e-09	2.17783716221102e-06	Memory RCI
86	GO:0040007	BP	growth	927	65	4.15584960593153e-08	1.21025568089258e-05	Memory RCI
87	GO:0048666	BP	neuron development	1155	76	4.12239200606215e-08	1.21025568089258e-05	Memory RCI
88	GO:0007267	BP	cell-cell signaling	1712	101	5.69535153751501e-08	1.58947769159481e-05	Memory RCI
89	GO:0007610	BP	behavior	655	50	1.27359478021011e-07	3.41221513513892e-05	Memory RCI
90	GO:0007409	BP	axonogenesis	455	39	1.72472171220396e-07	4.44314847243927e-05	Memory RCI
91	GO:0031175	BP	neuron projection development	1009	67	1.95949129285911e-07	4.86098988132234e-05	Memory RCI
92	GO:0098655	BP	monoatomic cation transmembrane transport	836	58	3.2418143704891e-07	7.75488309054856e-05	Memory RCI
93	GO:0048167	BP	regulation of synaptic plasticity	215	24	4.13590036779141e-07	9.55250367705754e-05	Memory RCI
94	GO:0030030	BP	cell projection organization	1608	93	4.87698188242467e-07	0.000102081327026501	Memory RCI
95	GO:0048589	BP	developmental growth	664	49	4.64614795326139e-07	0.000102081327026501	Memory RCI
96	GO:0098660	BP	inorganic ion transmembrane transport	908	61	4.7712928058022e-07	0.000102081327026501	Memory RCI
97	GO:0061564	BP	axon development	521	41	8.0132705607572e-07	0.000162645109745308	Memory RCI
98	GO:1902414	BP	protein localization to cell junction	108	16	8.43947405164466e-07	0.0001662576388174	Memory RCI
99	GO:0055085	BP	transmembrane transport	1539	89	8.8298505167346e-07	0.000168978110745967	Memory RCI
100	GO:0120036	BP	plasma membrane bounded cell projection organization	1566	90	9.90427279506203e-07	0.000184274497725904	Memory RCI
101	GO:0034220	BP	monoatomic ion transmembrane transport	1015	65	1.05835660623997e-06	0.000191591149962035	Memory RCI
102	GO:0006812	BP	monoatomic cation transport	1030	65	1.73906006968166e-06	0.000306532219650731	Memory RCI
103	GO:0007411	BP	axon guidance	234	24	1.91115009489804e-06	0.000316478307637423	Memory RCI
104	GO:0030001	BP	metal ion transport	884	58	1.93723658004395e-06	0.000316478307637423	Memory RCI
105	GO:0097485	BP	neuron projection guidance	234	24	1.91115009489804e-06	0.000316478307637423	Memory RCI
106	GO:0035418	BP	protein localization to synapse	78	13	2.31523023467565e-06	0.000369224097901369	Memory RCI
107	GO:0006811	BP	monoatomic ion transport	1246	74	3.06474951132843e-06	0.000477388191322741	Memory RCI
108	GO:0098662	BP	inorganic cation transmembrane transport	815	54	3.30329622395157e-06	0.000502851775182446	Memory RCI
109	GO:0009887	BP	animal organ morphogenesis	1022	63	5.35713633146551e-06	0.000797379981070133	Memory RCI
110	GO:0006836	BP	neurotransmitter transport	205	21	8.41415405388125e-06	0.0012251739968021	Memory RCI
111	GO:0030198	BP	extracellular matrix organization	328	28	1.00132902586702e-05	0.00142700038622495	Memory RCI
112	GO:0043062	BP	extracellular structure organization	329	28	1.05961926344863e-05	0.00147861038053727	Memory RCI
113	GO:0045229	BP	external encapsulating structure organization	330	28	1.12098838276003e-05	0.00153232248729115	Memory RCI
114	GO:0060560	BP	developmental growth involved in morphogenesis	243	23	1.18324342821558e-05	0.00158507289643759	Memory RCI
115	GO:0050803	BP	regulation of synapse structure or activity	249	23	1.75554442988694e-05	0.00230561501791818	Memory RCI
116	GO:0050890	BP	cognition	322	27	1.97480366296368e-05	0.00254369902587129	Memory RCI
117	GO:0016192	BP	vesicle-mediated transport	1530	83	2.29383520679621e-05	0.00289888834247566	Memory RCI
118	GO:0016477	BP	cell migration	1604	86	2.48314028157735e-05	0.00308001363074168	Memory RCI
119	GO:0007269	BP	neurotransmitter secretion	143	16	3.32881257827888e-05	0.00391164678058105	Memory RCI
120	GO:0042391	BP	regulation of membrane potential	446	33	3.27437649438614e-05	0.00391164678058105	Memory RCI
121	GO:0099643	BP	signal release from synapse	143	16	3.32881257827888e-05	0.00391164678058105	Memory RCI
122	GO:0001501	BP	skeletal system development	527	37	3.46581666934644e-05	0.0039345830595394	Memory RCI
123	GO:0007416	BP	synapse assembly	208	20	3.44258104150704e-05	0.0039345830595394	Memory RCI
124	GO:0050807	BP	regulation of synapse organization	243	22	3.60783879419795e-05	0.00402755070725631	Memory RCI
125	GO:0098657	BP	import into cell	933	56	3.76572524521127e-05	0.00413488978564346	Memory RCI
126	GO:0007417	BP	central nervous system development	1023	60	3.8779501196031e-05	0.00418943708082284	Memory RCI
127	GO:0034329	BP	cell junction assembly	453	33	4.4471065153434e-05	0.00465286567626963	Memory RCI
128	GO:0071772	BP	response to BMP	179	18	4.6542550061222e-05	0.00465286567626963	Memory RCI
129	GO:0071773	BP	cellular response to BMP stimulus	179	18	4.6542550061222e-05	0.00465286567626963	Memory RCI
130	GO:0097106	BP	postsynaptic density organization	39	8	4.4158148830715e-05	0.00465286567626963	Memory RCI
131	GO:0097120	BP	receptor localization to synapse	62	10	4.54252257387849e-05	0.00465286567626963	Memory RCI
132	GO:0099173	BP	postsynapse organization	196	19	4.79814743583111e-05	0.00472617522429364	Memory RCI
133	GO:0061061	BP	muscle structure development	704	45	5.13380452536929e-05	0.004983510537815	Memory RCI
134	GO:0048762	BP	mesenchymal cell differentiation	269	23	5.90928395305799e-05	0.00565434055965463	Memory RCI
135	GO:0050954	BP	sensory perception of mechanical stimulus	185	18	7.16801919655193e-05	0.0067621679688035	Memory RCI
136	GO:0014904	BP	myotube cell development	42	8	7.73609315313738e-05	0.00709813040270057	Memory RCI
137	GO:0055001	BP	muscle cell development	203	19	7.71737707008875e-05	0.00709813040270057	Memory RCI
138	GO:0070588	BP	calcium ion transmembrane transport	330	26	7.93924761066772e-05	0.00718609195895302	Memory RCI
139	GO:0001837	BP	epithelial to mesenchymal transition	187	18	8.23919997014749e-05	0.00735123698126575	Memory RCI
140	GO:0050805	BP	negative regulation of synaptic transmission	54	9	8.34120648814866e-05	0.00735123698126575	Memory RCI
141	GO:0007611	BP	learning or memory	278	23	9.74214637806225e-05	0.00843089267781303	Memory RCI
142	GO:0040008	BP	regulation of growth	617	40	9.81799983382228e-05	0.00843089267781303	Memory RCI
143	GO:0001708	BP	cell fate specification	110	13	0.000101792006268542	0.00853137612917966	Memory RCI
144	GO:0007389	BP	pattern specification process	473	33	0.00010189759485434	0.00853137612917966	Memory RCI
145	GO:0007517	BP	muscle organ development	356	27	0.000110525233174923	0.0087775268559601	Memory RCI
146	GO:0045595	BP	regulation of cell differentiation	1625	84	0.000108780892397491	0.0087775268559601	Memory RCI
147	GO:0048568	BP	embryonic organ development	455	32	0.000111389934720306	0.0087775268559601	Memory RCI
148	GO:0048705	BP	skeletal system morphogenesis	226	20	0.000109971781717868	0.0087775268559601	Memory RCI
149	GO:1903539	BP	protein localization to postsynaptic membrane	44	8	0.000109347258986466	0.0087775268559601	Memory RCI
150	GO:0060429	BP	epithelium development	1225	67	0.000114214746713066	0.00889546945911763	Memory RCI
151	GO:0060537	BP	muscle tissue development	436	31	0.000116559213455046	0.00897371967496431	Memory RCI
152	GO:0062237	BP	protein localization to postsynapse	45	8	0.000129031332006196	0.0097106950761517	Memory RCI
153	GO:0099084	BP	postsynaptic specialization organization	45	8	0.000129031332006196	0.0097106950761517	Memory RCI
154	GO:0050806	BP	positive regulation of synaptic transmission	177	17	0.000132089575247072	0.00983039972227657	Memory RCI
155	GO:0051049	BP	regulation of transport	1636	84	0.000136018292327286	0.0100115441978919	Memory RCI
156	GO:0007605	BP	sensory perception of sound	161	16	0.000138691762498686	0.0100973633175673	Memory RCI
157	GO:0001657	BP	ureteric bud development	99	12	0.000146122323044471	0.0104981828475066	Memory RCI
158	GO:0051094	BP	positive regulation of developmental process	1377	73	0.00014733191813461	0.0104981828475066	Memory RCI
159	GO:0072163	BP	mesonephric epithelium development	100	12	0.000160953892409635	0.0110341183041413	Memory RCI
160	GO:0072164	BP	mesonephric tubule development	100	12	0.000160953892409635	0.0110341183041413	Memory RCI
161	GO:0099633	BP	protein localization to postsynaptic specialization membrane	25	6	0.000161442758107771	0.0110341183041413	Memory RCI
162	GO:0099645	BP	neurotransmitter receptor localization to postsynaptic specialization membrane	25	6	0.000161442758107771	0.0110341183041413	Memory RCI
163	GO:0009790	BP	embryo development	1126	62	0.000171373921509208	0.0114921151568431	Memory RCI
164	GO:0045165	BP	cell fate commitment	289	23	0.000173291076566311	0.0114921151568431	Memory RCI
165	GO:0048870	BP	cell motility	1818	91	0.000171858858402194	0.0114921151568431	Memory RCI
166	GO:0016358	BP	dendrite development	235	20	0.000186383204877962	0.0122391637869861	Memory RCI
167	GO:0051240	BP	positive regulation of multicellular organismal process	1679	85	0.00019717133941725	0.0128218799166674	Memory RCI
168	GO:0048598	BP	embryonic morphogenesis	617	39	0.000200721971721695	0.0129272669864607	Memory RCI
169	GO:0099558	BP	maintenance of synapse structure	26	6	0.000203824099064765	0.0130020363384362	Memory RCI
170	GO:0046578	BP	regulation of Ras protein signal transduction	48	8	0.000206323400116461	0.0130373031507552	Memory RCI
171	GO:0030509	BP	BMP signaling pathway	167	16	0.000211963702167506	0.01326853156185	Memory RCI
172	GO:0048736	BP	appendage development	185	17	0.000225096518515034	0.0138320778074651	Memory RCI
173	GO:0060173	BP	limb development	185	17	0.000225096518515034	0.0138320778074651	Memory RCI
174	GO:0001823	BP	mesonephros development	104	12	0.000233849202102198	0.0142381151120467	Memory RCI
175	GO:0016049	BP	cell growth	495	33	0.000235955625177245	0.0142381151120467	Memory RCI
176	GO:0006897	BP	endocytosis	710	43	0.000244210447469089	0.0146046569388211	Memory RCI
177	GO:0030510	BP	regulation of BMP signaling pathway	121	13	0.000266977322772533	0.0158249036100038	Memory RCI
178	GO:0046579	BP	positive regulation of Ras protein signal transduction	18	5	0.000276235752076863	0.0162300619948319	Memory RCI
179	GO:0051446	BP	positive regulation of meiotic cell cycle	28	6	0.000314592615981462	0.0183229681899464	Memory RCI
180	GO:0045597	BP	positive regulation of cell differentiation	899	51	0.000323461809493835	0.018677131034394	Memory RCI
181	GO:0014706	BP	striated muscle tissue development	265	21	0.000345434422138014	0.0197753825596617	Memory RCI
182	GO:0034762	BP	regulation of transmembrane transport	485	32	0.000349366603327671	0.0198309958397351	Memory RCI
183	GO:0072006	BP	nephron development	158	15	0.000364576678731531	0.0205204587743176	Memory RCI
184	GO:0050877	BP	nervous system process	1473	75	0.000399833754564845	0.0223173874006278	Memory RCI
185	GO:0007167	BP	enzyme-linked receptor protein signaling pathway	1024	56	0.000414771651152526	0.0229598390034679	Memory RCI
186	GO:0048706	BP	embryonic skeletal system development	127	13	0.000429029885553887	0.0235544440445896	Memory RCI
187	GO:0071542	BP	dopaminergic neuron differentiation	41	7	0.000440800958073821	0.0238914292048637	Memory RCI
188	GO:0097061	BP	dendritic spine organization	81	10	0.000442301764915362	0.0238914292048637	Memory RCI
189	GO:0060996	BP	dendritic spine development	96	11	0.000447289423813943	0.0239675564856463	Memory RCI
190	GO:0060675	BP	ureteric bud morphogenesis	67	9	0.000451204826298262	0.023985475607506	Memory RCI
191	GO:0072171	BP	mesonephric tubule morphogenesis	68	9	0.000504459202398176	0.0266052577768739	Memory RCI
192	GO:0031630	BP	regulation of synaptic vesicle fusion to presynaptic active zone membrane	12	4	0.000544579792828191	0.0282759337392498	Memory RCI
193	GO:1901632	BP	regulation of synaptic vesicle membrane organization	12	4	0.000544579792828191	0.0282759337392498	Memory RCI
194	GO:0048562	BP	embryonic organ morphogenesis	297	22	0.000634382901192197	0.0326853590168103	Memory RCI
195	GO:0035107	BP	appendage morphogenesis	150	14	0.000670440304316621	0.0339119001564625	Memory RCI
196	GO:0035108	BP	limb morphogenesis	150	14	0.000670440304316621	0.0339119001564625	Memory RCI
197	GO:0060292	BP	long-term synaptic depression	32	6	0.000673377533712975	0.0339119001564625	Memory RCI
198	GO:0060997	BP	dendritic spine morphogenesis	57	8	0.000689034453886961	0.0344414385980214	Memory RCI
199	GO:0051130	BP	positive regulation of cellular component organization	1120	59	0.000739507566709008	0.0366905309764218	Memory RCI
200	GO:0060004	BP	reflex	22	5	0.000757666530557691	0.0370427038078497	Memory RCI
201	GO:2000311	BP	regulation of AMPA receptor activity	22	5	0.000757666530557691	0.0370427038078497	Memory RCI
202	GO:0072073	BP	kidney epithelium development	152	14	0.00076452227276438	0.037107030311419	Memory RCI
203	GO:0006816	BP	calcium ion transport	424	28	0.000786388891578364	0.0378059398833835	Memory RCI
204	GO:0034331	BP	cell junction maintenance	45	7	0.000790210747039965	0.0378059398833835	Memory RCI
205	GO:2000026	BP	regulation of multicellular organismal development	1485	74	0.000798727759756423	0.0379424009563725	Memory RCI
206	GO:0010647	BP	positive regulation of cell communication	1807	87	0.00081552857613139	0.0384676788938595	Memory RCI
207	GO:0019226	BP	transmission of nerve impulse	73	9	0.000853788426985408	0.0399907334541837	Memory RCI
208	GO:0003002	BP	regionalization	428	28	0.000907184406215383	0.042196674672435	Memory RCI
209	GO:0042430	BP	indole-containing compound metabolic process	23	5	0.00094102570473355	0.0434688977262436	Memory RCI
210	GO:0009953	BP	dorsal/ventral pattern formation	90	10	0.00102254417709016	0.046910965055821	Memory RCI
211	GO:0016339	BP	calcium-dependent cell-cell adhesion via plasma membrane cell adhesion molecules	47	7	0.00103217917668436	0.047030857996135	Memory RCI
212	GO:0060348	BP	bone development	212	17	0.00107190022437578	0.0485107277220876	Memory RCI
213	GO:0048813	BP	dendrite morphogenesis	140	13	0.00107928941066386	0.0485173186082318	Memory RCI
214	GO:0032367	BP	intracellular cholesterol transport	35	6	0.00110533059582933	0.0490298300057277	Memory RCI
215	GO:0086005	BP	ventricular cardiac muscle cell action potential	35	6	0.00110533059582933	0.0490298300057277	Memory RCI
216	GO:0060021	BP	roof of mouth development	91	10	0.00111419833547695	0.0490980292830569	Memory RCI
217	GO:1990138	BP	neuron projection extension	177	15	0.00118879497445953	0.0520428022152284	Memory RCI
218	GO:0106027	BP	neuron projection organization	92	10	0.00121245416609396	0.0523936645451441	Memory RCI
219	GO:1901890	BP	positive regulation of cell junction assembly	108	11	0.00120869959940935	0.0523936645451441	Memory RCI
220	GO:0060485	BP	mesenchyme development	333	23	0.00124497951686926	0.0532766913685495	Memory RCI
221	GO:0072078	BP	nephron tubule morphogenesis	77	9	0.0012567508564095	0.0532766913685495	Memory RCI
222	GO:1901888	BP	regulation of cell junction assembly	215	17	0.00124988016643258	0.0532766913685495	Memory RCI
223	GO:0001558	BP	regulation of cell growth	417	27	0.00129067703440225	0.0537720868405785	Memory RCI
224	GO:0010975	BP	regulation of neuron projection development	460	29	0.00131060084454482	0.0537720868405785	Memory RCI
225	GO:0030029	BP	actin filament-based process	817	45	0.00129351883230338	0.0537720868405785	Memory RCI
226	GO:0035137	BP	hindlimb morphogenesis	36	6	0.00128841488230754	0.0537720868405785	Memory RCI
227	GO:0051962	BP	positive regulation of nervous system development	294	21	0.00131660529140861	0.0537720868405785	Memory RCI
228	GO:0120035	BP	regulation of plasma membrane bounded cell projection organization	658	38	0.00131325604274946	0.0537720868405785	Memory RCI
229	GO:0015816	BP	glycine transport	15	4	0.00138328491897867	0.0558147131766211	Memory RCI
230	GO:1901160	BP	primary amino compound metabolic process	15	4	0.00138328491897867	0.0558147131766211	Memory RCI
231	GO:0055123	BP	digestive system development	144	13	0.00139729681340882	0.0559725371403342	Memory RCI
232	GO:0090335	BP	regulation of brown fat cell differentiation	25	5	0.00140390956099972	0.0559725371403342	Memory RCI
233	GO:0048704	BP	embryonic skeletal system morphogenesis	94	10	0.00143018081913785	0.0566825510448834	Memory RCI
234	GO:0045927	BP	positive regulation of growth	257	19	0.00147529378307418	0.0581265750531228	Memory RCI
235	GO:0048588	BP	developmental cell growth	238	18	0.00150898855086487	0.0587685326098507	Memory RCI
236	GO:0072088	BP	nephron epithelium morphogenesis	79	9	0.00150913520586657	0.0587685326098507	Memory RCI
237	GO:0009952	BP	anterior/posterior pattern specification	219	17	0.00152561397807505	0.0590668348274375	Memory RCI
238	GO:0001659	BP	temperature homeostasis	183	15	0.00165774668763778	0.0627261779664145	Memory RCI
239	GO:0006874	BP	intracellular calcium ion homeostasis	300	21	0.00168759952692709	0.0627261779664145	Memory RCI
240	GO:0007626	BP	locomotory behavior	202	16	0.00168435809669332	0.0627261779664145	Memory RCI
241	GO:0010001	BP	glial cell differentiation	260	19	0.00168597239216566	0.0627261779664145	Memory RCI
242	GO:0010460	BP	positive regulation of heart rate	26	5	0.00168964419479376	0.0627261779664145	Memory RCI
243	GO:0017156	BP	calcium-ion regulated exocytosis	65	8	0.00165579024992483	0.0627261779664145	Memory RCI
244	GO:0031952	BP	regulation of protein autophosphorylation	38	6	0.00172314373631237	0.0627261779664145	Memory RCI
245	GO:0032366	BP	intracellular sterol transport	38	6	0.00172314373631237	0.0627261779664145	Memory RCI
246	GO:0035264	BP	multicellular organism growth	147	13	0.0016838445418947	0.0627261779664145	Memory RCI
247	GO:0048741	BP	skeletal muscle fiber development	38	6	0.00172314373631237	0.0627261779664145	Memory RCI
248	GO:0051960	BP	regulation of nervous system development	468	29	0.0016969841816458	0.0627261779664145	Memory RCI
249	GO:0006813	BP	potassium ion transport	241	18	0.00173408237029184	0.0627831552227825	Memory RCI
250	GO:0043584	BP	nose development	16	4	0.00179468093640865	0.0634790802751465	Memory RCI
251	GO:0046928	BP	regulation of neurotransmitter secretion	81	9	0.0018006905422929	0.0634790802751465	Memory RCI
252	GO:0061333	BP	renal tubule morphogenesis	81	9	0.0018006905422929	0.0634790802751465	Memory RCI
253	GO:0072028	BP	nephron morphogenesis	81	9	0.0018006905422929	0.0634790802751465	Memory RCI
254	GO:1904948	BP	midbrain dopaminergic neuron differentiation	16	4	0.00179468093640865	0.0634790802751465	Memory RCI
255	GO:0023056	BP	positive regulation of signaling	1808	85	0.00185920595915533	0.0651987513844104	Memory RCI
256	GO:0001508	BP	action potential	149	13	0.00190063384170733	0.0663044034987274	Memory RCI
257	GO:0055074	BP	calcium ion homeostasis	324	22	0.00194546881372586	0.067516839970652	Memory RCI
258	GO:0030301	BP	cholesterol transport	132	12	0.0019814122683637	0.0680589711461541	Memory RCI
259	GO:0048565	BP	digestive tract development	132	12	0.0019814122683637	0.0680589711461541	Memory RCI
260	GO:0051963	BP	regulation of synapse assembly	115	11	0.0020103409583906	0.0687003252005114	Memory RCI
261	GO:0031344	BP	regulation of cell projection organization	675	38	0.00205329970959406	0.0694596033073787	Memory RCI
262	GO:0042063	BP	gliogenesis	346	23	0.00204355066829198	0.0694596033073787	Memory RCI
263	GO:0048639	BP	positive regulation of developmental growth	169	14	0.00211392397768662	0.0711510693595226	Memory RCI
264	GO:0007212	BP	dopamine receptor signaling pathway	40	6	0.00226090568488879	0.0752402947570773	Memory RCI
265	GO:0045926	BP	negative regulation of growth	247	18	0.00226997256756817	0.0752402947570773	Memory RCI
266	GO:0048863	BP	stem cell differentiation	247	18	0.00226997256756817	0.0752402947570773	Memory RCI
267	GO:0072080	BP	nephron tubule development	100	10	0.00228034933348562	0.0752402947570773	Memory RCI
268	GO:0009308	BP	amine metabolic process	117	11	0.00230548154393048	0.0756966440257174	Memory RCI
269	GO:0048738	BP	cardiac muscle tissue development	248	18	0.00237154787189232	0.0771098429414309	Memory RCI
270	GO:0050873	BP	brown fat cell differentiation	54	7	0.00236377328571203	0.0771098429414309	Memory RCI
271	GO:0060402	BP	calcium ion transport into cytosol	28	5	0.00238564157571744	0.0771933684741807	Memory RCI
272	GO:0007612	BP	learning	153	13	0.0024034999286182	0.0773973198167533	Memory RCI
273	GO:0007423	BP	sensory organ development	591	34	0.00244522538379447	0.077621420003106	Memory RCI
274	GO:0048638	BP	regulation of developmental growth	330	22	0.00243914744947338	0.077621420003106	Memory RCI
275	GO:0051445	BP	regulation of meiotic cell cycle	69	8	0.00243379767718898	0.077621420003106	Memory RCI
276	GO:0060627	BP	regulation of vesicle-mediated transport	525	31	0.00252190724753526	0.0796779940754299	Memory RCI
277	GO:0045807	BP	positive regulation of endocytosis	154	13	0.00254493052873751	0.0800279093027409	Memory RCI
278	GO:0035136	BP	forelimb morphogenesis	41	6	0.00257292363805707	0.0805301052696553	Memory RCI
279	GO:0000381	BP	regulation of alternative mRNA splicing, via spliceosome	55	7	0.00262986152200014	0.0807506781402235	Memory RCI
280	GO:0010469	BP	regulation of signaling receptor activity	102	10	0.00264025059909062	0.0807506781402235	Memory RCI
281	GO:0031644	BP	regulation of nervous system process	119	11	0.00263477891084547	0.0807506781402235	Memory RCI
282	GO:0048675	BP	axon extension	119	11	0.00263477891084547	0.0807506781402235	Memory RCI
283	GO:1903351	BP	cellular response to dopamine	55	7	0.00262986152200014	0.0807506781402235	Memory RCI
284	GO:0019722	BP	calcium-mediated signaling	231	17	0.00267822098544597	0.0815396552750778	Memory RCI
285	GO:0016125	BP	sterol metabolic process	155	13	0.00269310398667017	0.081621766980619	Memory RCI
286	GO:0003401	BP	axis elongation	29	5	0.00280239061431129	0.0844941235374514	Memory RCI
287	GO:0010717	BP	regulation of epithelial to mesenchymal transition	120	11	0.00281310683022569	0.0844941235374514	Memory RCI
288	GO:0051668	BP	localization within membrane	688	38	0.0028412365412131	0.0849580462189524	Memory RCI
289	GO:0072189	BP	ureter development	18	4	0.00285729802449916	0.0850585874137571	Memory RCI
290	GO:0007528	BP	neuromuscular junction development	56	7	0.00291835622560365	0.0861107929475473	Memory RCI
291	GO:0098771	BP	inorganic ion homeostasis	530	31	0.00290556824556945	0.0861107929475473	Memory RCI
292	GO:0055013	BP	cardiac muscle cell development	87	9	0.00295358307717309	0.0867679800478305	Memory RCI
293	GO:0072009	BP	nephron epithelium development	121	11	0.0030010327930628	0.0877769329604133	Memory RCI
294	GO:0002027	BP	regulation of heart rate	104	10	0.00304422460754097	0.0882693351571837	Memory RCI
295	GO:0061326	BP	renal tubule development	104	10	0.00304422460754097	0.0882693351571837	Memory RCI
296	GO:0030326	BP	embryonic limb morphogenesis	122	11	0.00319892442123758	0.090914410129695	Memory RCI
297	GO:0034332	BP	adherens junction organization	57	7	0.00323046127364398	0.090914410129695	Memory RCI
298	GO:0035113	BP	embryonic appendage morphogenesis	122	11	0.00319892442123758	0.090914410129695	Memory RCI
299	GO:0043954	BP	cellular component maintenance	72	8	0.00318550734590573	0.090914410129695	Memory RCI
300	GO:0048168	BP	regulation of neuronal synaptic plasticity	57	7	0.00323046127364398	0.090914410129695	Memory RCI
301	GO:0099072	BP	regulation of postsynaptic membrane neurotransmitter receptor levels	88	9	0.00319235514726365	0.090914410129695	Memory RCI
302	GO:1903350	BP	response to dopamine	57	7	0.00323046127364398	0.090914410129695	Memory RCI
303	GO:0001958	BP	endochondral ossification	30	5	0.00326932670154752	0.0912414593623555	Memory RCI
304	GO:0036075	BP	replacement ossification	30	5	0.00326932670154752	0.0912414593623555	Memory RCI
305	GO:0061001	BP	regulation of dendritic spine morphogenesis	43	6	0.00329250201619385	0.0915069647488234	Memory RCI
306	GO:0042692	BP	muscle cell differentiation	425	26	0.00339812481415774	0.0940522314265642	Memory RCI
307	GO:0071805	BP	potassium ion transmembrane transport	217	16	0.00345520210263004	0.0952384513720824	Memory RCI
308	GO:0051129	BP	negative regulation of cellular component organization	743	40	0.00348385876466729	0.0956347787120554	Memory RCI
309	GO:0001822	BP	kidney development	319	21	0.00349989663994617	0.095682888548406	Memory RCI
310	GO:0060350	BP	endochondral bone morphogenesis	58	7	0.00356739909575785	0.0963485449330084	Memory RCI
311	GO:0071868	BP	cellular response to monoamine stimulus	58	7	0.00356739909575785	0.0963485449330084	Memory RCI
312	GO:0071870	BP	cellular response to catecholamine stimulus	58	7	0.00356739909575785	0.0963485449330084	Memory RCI
313	GO:0030855	BP	epithelial cell differentiation	745	40	0.00364688817794096	0.0980998273728857	Memory RCI
314	GO:0030901	BP	midbrain development	90	9	0.00371534558323877	0.0991449590300131	Memory RCI
315	GO:0099601	BP	regulation of neurotransmitter receptor activity	44	6	0.00370384013204354	0.0991449590300131	Memory RCI
316	GO:0007420	BP	brain development	723	39	0.00376194282128847	0.0996371231114508	Memory RCI
317	GO:0044057	BP	regulation of system process	562	32	0.00376354018321843	0.0996371231114508	Memory RCI
318	GO:0006784	BP	heme A biosynthetic process	10	3	0.00402133021352213	0.101563260970944	Memory RCI
319	GO:0010718	BP	positive regulation of epithelial to mesenchymal transition	59	7	0.00393040866346178	0.101563260970944	Memory RCI
320	GO:0030307	BP	positive regulation of cell growth	162	13	0.00393956001101296	0.101563260970944	Memory RCI
321	GO:0030534	BP	adult behavior	144	12	0.00406374349659796	0.101563260970944	Memory RCI
322	GO:0033674	BP	positive regulation of kinase activity	302	20	0.00403445382154603	0.101563260970944	Memory RCI
323	GO:0035725	BP	sodium ion transmembrane transport	181	14	0.00394719677435884	0.101563260970944	Memory RCI
324	GO:0046160	BP	heme a metabolic process	10	3	0.00402133021352213	0.101563260970944	Memory RCI
325	GO:0048865	BP	stem cell fate commitment	10	3	0.00402133021352213	0.101563260970944	Memory RCI
326	GO:0051480	BP	regulation of cytosolic calcium ion concentration	59	7	0.00393040866346178	0.101563260970944	Memory RCI
327	GO:0051592	BP	response to calcium ion	144	12	0.00406374349659796	0.101563260970944	Memory RCI
328	GO:0060322	BP	head development	771	41	0.00386279014957693	0.101563260970944	Memory RCI
329	GO:0060368	BP	regulation of Fc receptor mediated stimulatory signaling pathway	10	3	0.00402133021352213	0.101563260970944	Memory RCI
330	GO:0070344	BP	regulation of fat cell proliferation	10	3	0.00402133021352213	0.101563260970944	Memory RCI
331	GO:0071421	BP	manganese ion transmembrane transport	10	3	0.00402133021352213	0.101563260970944	Memory RCI
332	GO:0072172	BP	mesonephric tubule formation	10	3	0.00402133021352213	0.101563260970944	Memory RCI
333	GO:0007613	BP	memory	126	11	0.00409773388832057	0.101904728574382	Memory RCI
334	GO:0048878	BP	chemical homeostasis	1037	52	0.00410783468424651	0.101904728574382	Memory RCI
335	GO:0021517	BP	ventral spinal cord development	45	6	0.00415209080665948	0.102622524808137	Memory RCI
336	GO:0001658	BP	branching involved in ureteric bud morphogenesis	60	7	0.00432074343170078	0.105237598201934	Memory RCI
337	GO:0015918	BP	sterol transport	145	12	0.00429614815491228	0.105237598201934	Memory RCI
338	GO:0071867	BP	response to monoamine	60	7	0.00432074343170078	0.105237598201934	Memory RCI
339	GO:0071869	BP	response to catecholamine	60	7	0.00432074343170078	0.105237598201934	Memory RCI
340	GO:0060351	BP	cartilage development involved in endochondral bone morphogenesis	32	5	0.00436681741886643	0.105974431418722	Memory RCI
341	GO:0048729	BP	tissue morphogenesis	615	34	0.00453664018980319	0.10969825267618	Memory RCI
342	GO:0001656	BP	metanephros development	93	9	0.00462307044174179	0.110196889034827	Memory RCI
343	GO:0003012	BP	muscle system process	457	27	0.00458438132747789	0.110196889034827	Memory RCI
344	GO:0042475	BP	odontogenesis of dentin-containing tooth	93	9	0.00462307044174179	0.110196889034827	Memory RCI
345	GO:0042981	BP	regulation of apoptotic process	1489	70	0.0046119998394805	0.110196889034827	Memory RCI
346	GO:0051785	BP	positive regulation of nuclear division	61	7	0.00473966923985593	0.112177754659205	Memory RCI
347	GO:0086002	BP	cardiac muscle cell action potential involved in contraction	61	7	0.00473966923985593	0.112177754659205	Memory RCI
348	GO:0051783	BP	regulation of nuclear division	147	12	0.00479288191645613	0.113037757311349	Memory RCI
349	GO:0050767	BP	regulation of neurogenesis	393	24	0.00487005724893145	0.114454889309975	Memory RCI
350	GO:0021766	BP	hippocampus development	94	9	0.00496114110766457	0.115733992814072	Memory RCI
351	GO:0055006	BP	cardiac cell development	94	9	0.00496114110766457	0.115733992814072	Memory RCI
352	GO:0072001	BP	renal system development	329	21	0.00497631978657104	0.115733992814072	Memory RCI
353	GO:0035115	BP	embryonic forelimb morphogenesis	33	5	0.00500385631240061	0.115940837699382	Memory RCI
354	GO:0097553	BP	calcium ion transmembrane import into cytosol	186	14	0.0050198332237714	0.115940837699382	Memory RCI
355	GO:0051649	BP	establishment of localization in cell	1928	87	0.00506587329128505	0.11660212819597	Memory RCI
356	GO:0050732	BP	negative regulation of peptidyl-tyrosine phosphorylation	47	6	0.00516703155931835	0.11771692987862	Memory RCI
357	GO:0072657	BP	protein localization to membrane	597	33	0.00513243952560724	0.11771692987862	Memory RCI
358	GO:1902683	BP	regulation of receptor localization to synapse	21	4	0.00515096122319023	0.11771692987862	Memory RCI
359	GO:0006828	BP	manganese ion transport	11	3	0.00538939512597547	0.118784816524569	Memory RCI
360	GO:0006935	BP	chemotaxis	462	27	0.00528642265175007	0.118784816524569	Memory RCI
361	GO:0016055	BP	Wnt signaling pathway	462	27	0.00528642265175007	0.118784816524569	Memory RCI
362	GO:0016079	BP	synaptic vesicle exocytosis	95	9	0.00531808089921066	0.118784816524569	Memory RCI
363	GO:0022603	BP	regulation of anatomical structure morphogenesis	906	46	0.00539124876432802	0.118784816524569	Memory RCI
364	GO:0042428	BP	serotonin metabolic process	11	3	0.00538939512597547	0.118784816524569	Memory RCI
365	GO:0046643	BP	regulation of gamma-delta T cell activation	11	3	0.00538939512597547	0.118784816524569	Memory RCI
366	GO:0051146	BP	striated muscle cell differentiation	310	20	0.00537453468504853	0.118784816524569	Memory RCI
367	GO:0060579	BP	ventral spinal cord interneuron fate commitment	11	3	0.00538939512597547	0.118784816524569	Memory RCI
368	GO:0060581	BP	cell fate commitment involved in pattern specification	11	3	0.00538939512597547	0.118784816524569	Memory RCI
369	GO:0030100	BP	regulation of endocytosis	290	19	0.00558460640175342	0.121989300111197	Memory RCI
370	GO:0042330	BP	taxis	464	27	0.0055913280283872	0.121989300111197	Memory RCI
371	GO:0198738	BP	cell-cell signaling by wnt	464	27	0.0055913280283872	0.121989300111197	Memory RCI
372	GO:0003382	BP	epithelial cell morphogenesis	34	5	0.00570402743728078	0.122453768509316	Memory RCI
373	GO:0051965	BP	positive regulation of synapse assembly	63	7	0.00566840643519409	0.122453768509316	Memory RCI
374	GO:0060074	BP	synapse maturation	34	5	0.00570402743728078	0.122453768509316	Memory RCI
375	GO:0060914	BP	heart formation	34	5	0.00570402743728078	0.122453768509316	Memory RCI
376	GO:0090183	BP	regulation of kidney development	34	5	0.00570402743728078	0.122453768509316	Memory RCI
377	GO:0048546	BP	digestive tract morphogenesis	48	6	0.00573758193301878	0.122780587180063	Memory RCI
378	GO:0061138	BP	morphogenesis of a branching epithelium	189	14	0.0057688098706988	0.123055695904269	Memory RCI
379	GO:0007193	BP	adenylate cyclase-inhibiting G protein-coupled receptor signaling pathway	80	8	0.00608058835411946	0.12785144346101	Memory RCI
380	GO:0021675	BP	nerve development	97	9	0.00609131023989291	0.12785144346101	Memory RCI
381	GO:0030308	BP	negative regulation of cell growth	190	14	0.00603750217425129	0.12785144346101	Memory RCI
382	GO:0031503	BP	protein-containing complex localization	190	14	0.00603750217425129	0.12785144346101	Memory RCI
383	GO:0035584	BP	calcium-mediated signaling using intracellular calcium source	22	4	0.00612724893266412	0.12785144346101	Memory RCI
384	GO:0060349	BP	bone morphogenesis	97	9	0.00609131023989291	0.12785144346101	Memory RCI
385	GO:1902473	BP	regulation of protein localization to synapse	22	4	0.00612724893266412	0.12785144346101	Memory RCI
386	GO:0045944	BP	positive regulation of transcription by RNA polymerase II	1234	59	0.00636837063667753	0.132059896360576	Memory RCI
387	GO:0051489	BP	regulation of filopodium assembly	49	6	0.00635275620797318	0.132059896360576	Memory RCI
388	GO:0048732	BP	gland development	447	26	0.00649855720791084	0.13332474941292	Memory RCI
389	GO:0050974	BP	detection of mechanical stimulus involved in sensory perception	35	5	0.00647047691085602	0.13332474941292	Memory RCI
390	GO:0051588	BP	regulation of neurotransmitter transport	98	9	0.00650898672111447	0.13332474941292	Memory RCI
391	GO:0060993	BP	kidney morphogenesis	98	9	0.00650898672111447	0.13332474941292	Memory RCI
392	GO:0050801	BP	monoatomic ion homeostasis	607	33	0.00653514716671627	0.133452486959346	Memory RCI
393	GO:0030111	BP	regulation of Wnt signaling pathway	338	21	0.00671367485317059	0.136681441235674	Memory RCI
394	GO:0042592	BP	homeostatic process	1718	78	0.00674786860644721	0.136961284624192	Memory RCI
395	GO:0021515	BP	cell differentiation in spinal cord	50	6	0.00701447325823938	0.1402475877125	Memory RCI
396	GO:0075509	BP	endocytosis involved in viral entry into host cell	12	3	0.00700433357035793	0.1402475877125	Memory RCI
397	GO:0097475	BP	motor neuron migration	12	3	0.00700433357035793	0.1402475877125	Memory RCI
398	GO:0098911	BP	regulation of ventricular cardiac muscle cell action potential	12	3	0.00700433357035793	0.1402475877125	Memory RCI
399	GO:0098935	BP	dendritic transport	12	3	0.00700433357035793	0.1402475877125	Memory RCI
400	GO:0031338	BP	regulation of vesicle fusion	23	4	0.00721908540170215	0.143482000061131	Memory RCI
401	GO:0031629	BP	synaptic vesicle fusion to presynaptic active zone membrane	23	4	0.00721908540170215	0.143482000061131	Memory RCI
402	GO:0001655	BP	urogenital system development	66	7	0.00730806452964896	0.144393558169878	Memory RCI
403	GO:0060323	BP	head morphogenesis	36	5	0.00730629336707352	0.144393558169878	Memory RCI
404	GO:0043066	BP	negative regulation of apoptotic process	898	45	0.00737015172485639	0.145191988979671	Memory RCI
405	GO:0086003	BP	cardiac muscle cell contraction	83	8	0.00756924911363629	0.148676922472539	Memory RCI
406	GO:0050770	BP	regulation of axonogenesis	156	12	0.00762319397742028	0.149298693744915	Memory RCI
407	GO:0048013	BP	ephrin receptor signaling pathway	51	6	0.00772463935705165	0.149969954821832	Memory RCI
408	GO:0090596	BP	sensory organ morphogenesis	278	18	0.00772202579459007	0.149969954821832	Memory RCI
409	GO:2001238	BP	positive regulation of extrinsic apoptotic signaling pathway	51	6	0.00772463935705165	0.149969954821832	Memory RCI
410	GO:0048839	BP	inner ear development	196	14	0.00786737109803706	0.152299571140613	Memory RCI
411	GO:0009628	BP	response to abiotic stimulus	1123	54	0.00793326400400709	0.153132571466396	Memory RCI
412	GO:0007507	BP	heart development	616	33	0.0080588057004253	0.154222515946996	Memory RCI
413	GO:0008015	BP	blood circulation	523	29	0.00801368398587054	0.154222515946996	Memory RCI
414	GO:0009581	BP	detection of external stimulus	138	11	0.00804458953868894	0.154222515946996	Memory RCI
415	GO:0006869	BP	lipid transport	455	26	0.00809184438355827	0.154413600230978	Memory RCI
416	GO:0061053	BP	somite development	84	8	0.00812172340442661	0.154543475462641	Memory RCI
417	GO:0140352	BP	export from cell	904	45	0.00825161301806255	0.156570266274739	Memory RCI
418	GO:0043069	BP	negative regulation of programmed cell death	929	46	0.00834763782553959	0.157944853546509	Memory RCI
419	GO:0099500	BP	vesicle fusion to plasma membrane	24	4	0.00843181924195831	0.15908824023278	Memory RCI
420	GO:0032365	BP	intracellular lipid transport	52	6	0.00848514382021032	0.159197460245851	Memory RCI
421	GO:0051056	BP	regulation of small GTPase mediated signal transduction	302	19	0.00847263628729235	0.159197460245851	Memory RCI
422	GO:1901699	BP	cellular response to nitrogen compound	690	36	0.00866695315893364	0.162154335917703	Memory RCI
423	GO:0003334	BP	keratinocyte development	13	3	0.00887603114408112	0.162207225675294	Memory RCI
424	GO:0006915	BP	apoptotic process	1944	86	0.00875234352708034	0.162207225675294	Memory RCI
425	GO:0007369	BP	gastrulation	199	14	0.00893411411919291	0.162207225675294	Memory RCI
426	GO:0015824	BP	proline transport	13	3	0.00887603114408112	0.162207225675294	Memory RCI
427	GO:0021514	BP	ventral spinal cord interneuron differentiation	13	3	0.00887603114408112	0.162207225675294	Memory RCI
428	GO:0031115	BP	negative regulation of microtubule polymerization	13	3	0.00887603114408112	0.162207225675294	Memory RCI
429	GO:0042492	BP	gamma-delta T cell differentiation	13	3	0.00887603114408112	0.162207225675294	Memory RCI
430	GO:0055080	BP	monoatomic cation homeostasis	597	32	0.00891264301902003	0.162207225675294	Memory RCI
431	GO:0060911	BP	cardiac cell fate commitment	13	3	0.00887603114408112	0.162207225675294	Memory RCI
432	GO:0071417	BP	cellular response to organonitrogen compound	620	33	0.00882489011995915	0.162207225675294	Memory RCI
433	GO:0099175	BP	regulation of postsynapse organization	103	9	0.00893616994239825	0.162207225675294	Memory RCI
434	GO:0046903	BP	secretion	958	47	0.00906205401045488	0.164047669627099	Memory RCI
435	GO:0045823	BP	positive regulation of heart contraction	38	5	0.0091980368359968	0.165614114858889	Memory RCI
436	GO:0071711	BP	basement membrane organization	38	5	0.0091980368359968	0.165614114858889	Memory RCI
437	GO:0019229	BP	regulation of vasoconstriction	69	7	0.00927463299410685	0.166027973600247	Memory RCI
438	GO:0044087	BP	regulation of cellular component biogenesis	984	48	0.0092953852045525	0.166027973600247	Memory RCI
439	GO:1903522	BP	regulation of blood circulation	262	17	0.00926500565133961	0.166027973600247	Memory RCI
440	GO:1905475	BP	regulation of protein localization to membrane	180	13	0.00935462628833368	0.166641720423561	Memory RCI
441	GO:0009582	BP	detection of abiotic stimulus	141	11	0.00938578066019922	0.166753206530542	Memory RCI
442	GO:0055082	BP	intracellular chemical homeostasis	718	37	0.00946378689472193	0.16769429793875	Memory RCI
443	GO:0043067	BP	regulation of programmed cell death	1538	70	0.00950392141208849	0.167961123003084	Memory RCI
444	GO:0010878	BP	cholesterol storage	25	4	0.00977046870499803	0.171359051506157	Memory RCI
445	GO:0023061	BP	signal release	485	27	0.00977294082940457	0.171359051506157	Memory RCI
446	GO:0031954	BP	positive regulation of protein autophosphorylation	25	4	0.00977046870499803	0.171359051506157	Memory RCI
447	GO:0009791	BP	post-embryonic development	87	8	0.00996104952348066	0.174201330831001	Memory RCI
448	GO:0032922	BP	circadian regulation of gene expression	70	7	0.0100088142676606	0.174580828033309	Memory RCI
449	GO:0031111	BP	negative regulation of microtubule polymerization or depolymerization	39	5	0.0102597695670423	0.177828328491129	Memory RCI
450	GO:0043583	BP	ear development	223	15	0.0102926839214839	0.177828328491129	Memory RCI
451	GO:0051050	BP	positive regulation of transport	843	42	0.0103277425773439	0.177828328491129	Memory RCI
452	GO:0051347	BP	positive regulation of transferase activity	374	22	0.0103237183542583	0.177828328491129	Memory RCI
453	GO:1903524	BP	positive regulation of blood circulation	39	5	0.0102597695670423	0.177828328491129	Memory RCI
454	GO:0003208	BP	cardiac ventricle morphogenesis	71	7	0.0107844492905281	0.184742305237742	Memory RCI
455	GO:0045600	BP	positive regulation of fat cell differentiation	71	7	0.0107844492905281	0.184742305237742	Memory RCI
456	GO:0022612	BP	gland morphogenesis	125	10	0.0109516599429292	0.184865454796957	Memory RCI
457	GO:0051775	BP	response to redox state	14	3	0.0110124390062684	0.184865454796957	Memory RCI
458	GO:0071415	BP	cellular response to purine-containing compound	14	3	0.0110124390062684	0.184865454796957	Memory RCI
459	GO:0072283	BP	metanephric renal vesicle morphogenesis	14	3	0.0110124390062684	0.184865454796957	Memory RCI
460	GO:0098814	BP	spontaneous synaptic transmission	14	3	0.0110124390062684	0.184865454796957	Memory RCI
461	GO:1900452	BP	regulation of long-term synaptic depression	14	3	0.0110124390062684	0.184865454796957	Memory RCI
462	GO:1990778	BP	protein localization to cell periphery	354	21	0.0110115976048542	0.184865454796957	Memory RCI
463	GO:2001053	BP	regulation of mesenchymal cell apoptotic process	14	3	0.0110124390062684	0.184865454796957	Memory RCI
464	GO:0035051	BP	cardiocyte differentiation	164	12	0.0111127143834237	0.184897566925786	Memory RCI
465	GO:0043269	BP	regulation of monoatomic ion transport	467	26	0.0110714175778799	0.184897566925786	Memory RCI
466	GO:0050769	BP	positive regulation of neurogenesis	246	16	0.0111247714946389	0.184897566925786	Memory RCI
467	GO:0071495	BP	cellular response to endogenous stimulus	1498	68	0.0110972252791122	0.184897566925786	Memory RCI
468	GO:0032940	BP	secretion by cell	823	41	0.0112008518339463	0.185701251444982	Memory RCI
469	GO:0002026	BP	regulation of the force of heart contraction	26	4	0.0112397095250352	0.185885368885643	Memory RCI
470	GO:0030513	BP	positive regulation of BMP signaling pathway	40	5	0.01140246440735	0.187190457353995	Memory RCI
471	GO:0086091	BP	regulation of heart rate by cardiac conduction	40	5	0.01140246440735	0.187190457353995	Memory RCI
472	GO:2000027	BP	regulation of animal organ morphogenesis	89	8	0.0113482254814459	0.187190457353995	Memory RCI
473	GO:0098659	BP	inorganic cation import across plasma membrane	126	10	0.011542515637292	0.188565292045321	Memory RCI
474	GO:0099587	BP	inorganic ion import across plasma membrane	126	10	0.011542515637292	0.188565292045321	Memory RCI
475	GO:0003007	BP	heart morphogenesis	269	17	0.0118203744274352	0.192634715121559	Memory RCI
476	GO:0001763	BP	morphogenesis of a branching structure	206	14	0.0118675524656771	0.192934141784236	Memory RCI
477	GO:0010038	BP	response to metal ion	357	21	0.0120212673025362	0.193089804298292	Memory RCI
478	GO:0010977	BP	negative regulation of neuron projection development	146	11	0.0119965581576716	0.193089804298292	Memory RCI
479	GO:0031589	BP	cell-substrate adhesion	357	21	0.0120212673025362	0.193089804298292	Memory RCI
480	GO:0045598	BP	regulation of fat cell differentiation	146	11	0.0119965581576716	0.193089804298292	Memory RCI
481	GO:0060291	BP	long-term synaptic potentiation	108	9	0.011993483176463	0.193089804298292	Memory RCI
482	GO:0000380	BP	alternative mRNA splicing, via spliceosome	73	7	0.0124651023579047	0.199739845916856	Memory RCI
483	GO:0036477	CC	somatodendritic compartment	835	74	8.17893375924457e-14	6.72308355009904e-11	Memory RCI
484	GO:0043005	CC	neuron projection	1322	96	2.55004707765608e-12	1.04806934891665e-09	Memory RCI
485	GO:0045202	CC	synapse	1462	101	1.22385746911904e-11	3.35336946538618e-09	Memory RCI
486	GO:0030425	CC	dendrite	614	54	2.85216776855568e-10	5.27965289124321e-08	Memory RCI
487	GO:0097447	CC	dendritic tree	616	54	3.21146769540341e-10	5.27965289124321e-08	Memory RCI
488	GO:0044297	CC	cell body	552	49	1.42719975031915e-09	1.95526365793723e-07	Memory RCI
489	GO:0043025	CC	neuronal cell body	486	44	5.50235985681094e-09	6.46134257471227e-07	Memory RCI
490	GO:0098984	CC	neuron to neuron synapse	359	35	3.26480458467278e-08	3.35458671075128e-06	Memory RCI
491	GO:0032279	CC	asymmetric synapse	328	33	3.7964369096172e-08	3.46741237745038e-06	Memory RCI
492	GO:0014069	CC	postsynaptic density	312	31	1.29664297624091e-07	1.06584052647003e-05	Memory RCI
493	GO:0098794	CC	postsynapse	642	49	1.7120037422335e-07	1.27933370555994e-05	Memory RCI
494	GO:0005581	CC	collagen trimer	86	15	2.11281683376325e-07	1.42984286597798e-05	Memory RCI
495	GO:0030424	CC	axon	648	49	2.26130866882162e-07	1.42984286597798e-05	Memory RCI
496	GO:0098978	CC	glutamatergic synapse	409	36	2.698831538223e-07	1.54070312808698e-05	Memory RCI
497	GO:0099572	CC	postsynaptic specialization	340	32	2.81150205855287e-07	1.54070312808698e-05	Memory RCI
498	GO:0043197	CC	dendritic spine	170	21	4.05305801864655e-07	2.08225855707967e-05	Memory RCI
499	GO:0044309	CC	neuron spine	172	21	4.93464493489079e-07	2.38604596263543e-05	Memory RCI
500	GO:0098793	CC	presynapse	563	43	9.59467192716267e-07	4.38156684673762e-05	Memory RCI
501	GO:0098590	CC	plasma membrane region	1267	75	2.95056895211693e-06	0.000127650930454743	Memory RCI
502	GO:0030659	CC	cytoplasmic vesicle membrane	1224	72	5.83862631475227e-06	0.000230776317065475	Memory RCI
503	GO:0043083	CC	synaptic cleft	22	7	5.89574532649023e-06	0.000230776317065475	Memory RCI
504	GO:0012506	CC	vesicle membrane	1238	72	8.60513158423201e-06	0.000272054544701489	Memory RCI
505	GO:0030672	CC	synaptic vesicle membrane	128	16	8.18484420469421e-06	0.000272054544701489	Memory RCI
506	GO:0034702	CC	monoatomic ion channel complex	343	29	8.40872767533594e-06	0.000272054544701489	Memory RCI
507	GO:0097060	CC	synaptic membrane	396	32	7.46686697471229e-06	0.000272054544701489	Memory RCI
508	GO:0099501	CC	exocytic vesicle membrane	128	16	8.18484420469421e-06	0.000272054544701489	Memory RCI
509	GO:0045211	CC	postsynaptic membrane	275	24	2.95929191218195e-05	0.00090093998215317	Memory RCI
510	GO:0043204	CC	perikaryon	151	16	6.47286457764674e-05	0.00190024810100915	Memory RCI
511	GO:0150034	CC	distal axon	272	23	7.00180943346283e-05	0.00198465081182981	Memory RCI
512	GO:0005891	CC	voltage-gated calcium channel complex	45	8	0.000129031332006196	0.00353545849696977	Memory RCI
513	GO:0031256	CC	leading edge membrane	178	17	0.000141473452050174	0.0037513283092014	Memory RCI
514	GO:0098839	CC	postsynaptic density membrane	99	12	0.000146122323044471	0.00375351717320484	Memory RCI
515	GO:0030658	CC	transport vesicle membrane	233	20	0.00016623313657569	0.00409035473516778	Memory RCI
516	GO:0032589	CC	neuron projection membrane	59	9	0.000169187422135894	0.00409035473516778	Memory RCI
517	GO:0098797	CC	plasma membrane protein complex	595	38	0.000196492904954954	0.00461477622494205	Memory RCI
518	GO:1902495	CC	transmembrane transporter complex	433	30	0.000233262050945606	0.00532615016325801	Memory RCI
519	GO:0034703	CC	cation channel complex	204	18	0.000246978437863389	0.00534253357693962	Memory RCI
520	GO:0099634	CC	postsynaptic specialization membrane	120	13	0.000245862707937157	0.00534253357693962	Memory RCI
521	GO:0005604	CC	basement membrane	92	11	0.000308500524417532	0.00633968577678028	Memory RCI
522	GO:0099081	CC	supramolecular polymer	1034	57	0.000302942475044064	0.00633968577678028	Memory RCI
523	GO:0043198	CC	dendritic shaft	39	7	0.000320035829150741	0.00641632808687584	Memory RCI
524	GO:0005768	CC	endosome	1056	57	0.00050784808282144	0.00936603093947303	Memory RCI
525	GO:0030312	CC	external encapsulating structure	560	35	0.000512738920044144	0.00936603093947303	Memory RCI
526	GO:0031012	CC	extracellular matrix	559	35	0.000496511468210929	0.00936603093947303	Memory RCI
527	GO:0070382	CC	exocytic vesicle	235	19	0.000507364395719936	0.00936603093947303	Memory RCI
528	GO:0031253	CC	cell projection membrane	353	25	0.000545190392327703	0.00974231527159504	Memory RCI
529	GO:0031941	CC	filamentous actin	31	6	0.000563294878176429	0.0098516678693835	Memory RCI
530	GO:0034704	CC	calcium channel complex	70	9	0.000626467801448308	0.0102681050600042	Memory RCI
531	GO:0098644	CC	complex of collagen trimers	21	5	0.000602348031323205	0.0102681050600042	Memory RCI
532	GO:0098796	CC	membrane protein complex	1255	65	0.000627573331004902	0.0102681050600042	Memory RCI
533	GO:1990351	CC	transporter complex	460	30	0.000637072211752083	0.0102681050600042	Memory RCI
534	GO:0099512	CC	supramolecular fiber	1026	55	0.000744025771461136	0.011761330464251	Memory RCI
535	GO:0031252	CC	cell leading edge	424	28	0.000786388891578364	0.0120287635938306	Memory RCI
536	GO:0043195	CC	terminal bouton	45	7	0.000790210747039965	0.0120287635938306	Memory RCI
537	GO:0030133	CC	transport vesicle	429	28	0.000939798435356386	0.0140457147975082	Memory RCI
538	GO:0010008	CC	endosome membrane	564	34	0.00113754965436264	0.0166976038551088	Memory RCI
539	GO:0008021	CC	synaptic vesicle	216	17	0.00131450926295907	0.0189566072658308	Memory RCI
540	GO:0098982	CC	GABA-ergic synapse	79	9	0.00150913520586657	0.0210255786308868	Memory RCI
541	GO:0099568	CC	cytoplasmic region	297	21	0.00149229089553214	0.0210255786308868	Memory RCI
542	GO:0030426	CC	growth cone	164	14	0.0015947319653075	0.0218478279247127	Memory RCI
543	GO:0005769	CC	early endosome	427	27	0.00181220018082032	0.0244201401415459	Memory RCI
544	GO:0032839	CC	dendrite cytoplasm	27	5	0.00201581140433601	0.0267257576510355	Memory RCI
545	GO:0030427	CC	site of polarized growth	169	14	0.00211392397768662	0.0275816747564826	Memory RCI
546	GO:0019897	CC	extrinsic component of plasma membrane	100	10	0.00228034933348562	0.029288236751956	Memory RCI
547	GO:0070161	CC	anchoring junction	895	47	0.0026327785247805	0.0332945222672242	Memory RCI
548	GO:0019898	CC	extrinsic component of membrane	174	14	0.00276568200039382	0.0343815684322968	Memory RCI
549	GO:0036019	CC	endolysosome	29	5	0.00280239061431129	0.0343815684322968	Memory RCI
550	GO:0015629	CC	actin cytoskeleton	509	30	0.00301234691177661	0.0364139582570643	Memory RCI
551	GO:0009898	CC	cytoplasmic side of plasma membrane	158	13	0.00318047062605365	0.0378890848495087	Memory RCI
552	GO:0032993	CC	protein-DNA complex	1418	68	0.00329510417129822	0.0386939375543877	Memory RCI
553	GO:0062023	CC	collagen-containing extracellular matrix	427	26	0.00361482102282758	0.0418504631093559	Memory RCI
554	GO:0000785	CC	chromatin	1350	65	0.00367503031536835	0.0419565961004553	Memory RCI
555	GO:0098862	CC	cluster of actin-based cell projections	163	13	0.00415056847494941	0.0467365381699783	Memory RCI
556	GO:0031674	CC	I band	145	12	0.00429614815491228	0.0477220781532148	Memory RCI
557	GO:0048786	CC	presynaptic active zone	77	8	0.00482547934167835	0.0528872535847947	Memory RCI
558	GO:0005770	CC	late endosome	308	20	0.00500932993145592	0.0541798579428522	Memory RCI
559	GO:0042734	CC	presynaptic membrane	167	13	0.00508767593743414	0.0543125924749463	Memory RCI
560	GO:0005912	CC	adherens junction	188	14	0.00550980080517132	0.0580648238698823	Memory RCI
561	GO:0005874	CC	microtubule	464	27	0.0055913280283872	0.0581781220168896	Memory RCI
562	GO:0005911	CC	cell-cell junction	512	29	0.00604762347626149	0.0621393312185868	Memory RCI
563	GO:0005583	CC	fibrillar collagen trimer	12	3	0.00700433357035793	0.0702141731077343	Memory RCI
564	GO:0098643	CC	banded collagen fibril	12	3	0.00700433357035793	0.0702141731077343	Memory RCI
565	GO:0034358	CC	plasma lipoprotein particle	36	5	0.00730629336707352	0.0714972993777909	Memory RCI
566	GO:1990777	CC	lipoprotein particle	36	5	0.00730629336707352	0.0714972993777909	Memory RCI
567	GO:0098562	CC	cytoplasmic side of membrane	195	14	0.00753516950912928	0.0728695216059325	Memory RCI
568	GO:0099513	CC	polymeric cytoskeletal fiber	780	40	0.0077483197048398	0.0740595208997478	Memory RCI
569	GO:0001725	CC	stress fiber	85	8	0.00870388884021685	0.0794955180739805	Memory RCI
570	GO:0034706	CC	sodium channel complex	24	4	0.00843181924195831	0.0794955180739805	Memory RCI
571	GO:0044304	CC	main axon	68	7	0.00858063520833259	0.0794955180739805	Memory RCI
572	GO:0097517	CC	contractile actin filament bundle	85	8	0.00870388884021685	0.0794955180739805	Memory RCI
573	GO:0032838	CC	plasma membrane bounded cell projection cytoplasm	261	17	0.00893910808914573	0.0807466686733823	Memory RCI
574	GO:0042383	CC	sarcolemma	141	11	0.00938578066019922	0.08385990981178	Memory RCI
575	GO:0032590	CC	dendrite membrane	39	5	0.0102597695670423	0.0897184104692425	Memory RCI
576	GO:0032994	CC	protein-lipid complex	39	5	0.0102597695670423	0.0897184104692425	Memory RCI
577	GO:0005903	CC	brush border	106	9	0.0106892051893701	0.0924897543753915	Memory RCI
578	GO:0008328	CC	ionotropic glutamate receptor complex	40	5	0.01140246440735	0.0976336014879341	Memory RCI
579	GO:0042641	CC	actomyosin	91	8	0.0128728542174553	0.105814861667483	Memory RCI
580	GO:0044295	CC	axonal growth cone	27	4	0.0128438657199394	0.105814861667483	Memory RCI
581	GO:0044306	CC	neuron projection terminus	128	10	0.0127961567721653	0.105814861667483	Memory RCI
582	GO:0048471	CC	perinuclear region of cytoplasm	733	37	0.0127962404678747	0.105814861667483	Memory RCI
583	GO:0030673	CC	axolemma	15	3	0.0134197275280909	0.109217980476146	Memory RCI
584	GO:0098686	CC	hippocampal mossy fiber to CA3 synapse	42	5	0.013941306644425	0.112350530016837	Memory RCI
585	GO:0009986	CC	cell surface	887	43	0.0146888643939628	0.117061823248157	Memory RCI
586	GO:0030018	CC	Z disc	131	10	0.0148649685367184	0.117061823248157	Memory RCI
587	GO:0043679	CC	axon terminus	112	9	0.0149531526046916	0.117061823248157	Memory RCI
588	GO:0032432	CC	actin filament bundle	94	8	0.0154335461596318	0.119682782483182	Memory RCI
589	GO:0005790	CC	smooth endoplasmic reticulum	29	4	0.0164724250713895	0.124415969568363	Memory RCI
590	GO:0031526	CC	brush border membrane	60	6	0.0165992351704809	0.124415969568363	Memory RCI
591	GO:0031901	CC	early endosome membrane	194	13	0.0166493389933332	0.124415969568363	Memory RCI
592	GO:0099080	CC	supramolecular complex	1398	63	0.016315117526667	0.124415969568363	Memory RCI
593	GO:0098878	CC	neurotransmitter receptor complex	45	5	0.0184199097796847	0.136406899449557	Memory RCI
594	GO:0005794	CC	Golgi apparatus	1615	71	0.018666114843797	0.136995950014296	Memory RCI
595	GO:0030016	CC	myofibril	240	15	0.0189509321286488	0.137458452524768	Memory RCI
596	GO:0060077	CC	inhibitory synapse	17	3	0.0190635810070846	0.137458452524768	Memory RCI
597	GO:0030017	CC	sarcomere	219	14	0.0192467934412723	0.13757273224979	Memory RCI
598	GO:0016342	CC	catenin complex	31	4	0.0206835159429799	0.146472731197965	Memory RCI
599	GO:0030666	CC	endocytic vesicle membrane	200	13	0.0208483084551847	0.146472731197965	Memory RCI
600	GO:0060076	CC	excitatory synapse	64	6	0.0221846534021115	0.154072071513955	Memory RCI
601	GO:0098831	CC	presynaptic active zone cytoplasmic component	18	3	0.0223048376036017	0.154072071513955	Memory RCI
602	GO:0031201	CC	SNARE complex	49	5	0.0257326439274061	0.175450154874236	Memory RCI
603	GO:0044305	CC	calyx of Held	19	3	0.0258266043063048	0.175450154874236	Memory RCI
604	GO:0043292	CC	contractile fiber	250	15	0.026151948293614	0.176204110634022	Memory RCI
605	GO:0005796	CC	Golgi lumen	104	8	0.0266245684888864	0.176495123369876	Memory RCI
606	GO:0032588	CC	trans-Golgi network membrane	104	8	0.0266245684888864	0.176495123369876	Memory RCI
607	GO:1990752	CC	microtubule end	34	4	0.0281379849707295	0.185035389167517	Memory RCI
608	GO:0036020	CC	endolysosome membrane	20	3	0.0296281417643962	0.193288353415347	Memory RCI
609	GO:0030139	CC	endocytic vesicle	346	19	0.0304918369006926	0.195814765096635	Memory RCI
610	GO:0031902	CC	late endosome membrane	168	11	0.0304269019113036	0.195814765096635	Memory RCI
611	GO:0098552	CC	side of membrane	708	34	0.0311548665944075	0.19852170806669	Memory RCI
612	GO:0005509	MF	calcium ion binding	690	62	5.24524241150994e-12	6.91847474078161e-09	Memory RCI
613	GO:0005261	MF	monoatomic cation channel activity	328	36	8.88657658270272e-10	5.86069725629244e-07	Memory RCI
614	GO:0046873	MF	metal ion transmembrane transporter activity	437	40	2.0192477837225e-08	8.87795942243326e-06	Memory RCI
615	GO:0008324	MF	monoatomic cation transmembrane transporter activity	591	48	3.52713785859049e-08	1.16307370887021e-05	Memory RCI
616	GO:0005216	MF	monoatomic ion channel activity	439	39	6.74922163833838e-08	1.48370389016139e-05	Memory RCI
617	GO:0022836	MF	gated channel activity	301	31	5.74749050962502e-08	1.48370389016139e-05	Memory RCI
618	GO:0022803	MF	passive transmembrane transporter activity	498	42	9.09222834547453e-08	1.49908114846011e-05	Memory RCI
619	GO:0022890	MF	inorganic cation transmembrane transporter activity	553	45	8.96575339569646e-08	1.49908114846011e-05	Memory RCI
620	GO:0015085	MF	calcium ion transmembrane transporter activity	132	19	1.28991014457313e-07	1.80960133129582e-05	Memory RCI
621	GO:0015318	MF	inorganic molecular entity transmembrane transporter activity	676	51	1.37194945511435e-07	1.80960133129582e-05	Memory RCI
622	GO:0015267	MF	channel activity	497	41	2.33655167100496e-07	2.80173786732322e-05	Memory RCI
623	GO:0015075	MF	monoatomic ion transmembrane transporter activity	714	52	3.09675272904445e-07	3.40384737467469e-05	Memory RCI
624	GO:0005262	MF	calcium channel activity	114	17	3.50290362446168e-07	3.55409990820381e-05	Memory RCI
625	GO:0022832	MF	voltage-gated channel activity	173	20	2.17722006762249e-06	0.000205125233513862	Memory RCI
626	GO:0099094	MF	ligand-gated monoatomic cation channel activity	132	17	2.84870304257155e-06	0.000250495954210125	Memory RCI
627	GO:0005244	MF	voltage-gated monoatomic ion channel activity	172	19	7.58554871908836e-06	0.000625333672529847	Memory RCI
628	GO:0022843	MF	voltage-gated monoatomic cation channel activity	143	17	8.52316727833967e-06	0.000661297508242943	Memory RCI
629	GO:0005245	MF	voltage-gated calcium channel activity	42	9	1.01003201173471e-05	0.000740129013043376	Memory RCI
630	GO:0005215	MF	transporter activity	1214	70	1.52699809062678e-05	0.00100705524076836	Memory RCI
631	GO:0022857	MF	transmembrane transporter activity	1100	65	1.46152607215006e-05	0.00100705524076836	Memory RCI
632	GO:0015276	MF	ligand-gated monoatomic ion channel activity	169	18	2.15506888312105e-05	0.00129206175310757	Memory RCI
633	GO:0015278	MF	calcium-release channel activity	18	6	2.07803933102467e-05	0.00129206175310757	Memory RCI
634	GO:0000987	MF	cis-regulatory region sequence-specific DNA binding	1188	68	2.55377671320169e-05	0.00140351311863043	Memory RCI
635	GO:0022834	MF	ligand-gated channel activity	171	18	2.52723215209496e-05	0.00140351311863043	Memory RCI
636	GO:0000978	MF	RNA polymerase II cis-regulatory region sequence-specific DNA binding	1165	66	4.59214711188802e-05	0.00242281681623212	Memory RCI
637	GO:0000981	MF	DNA-binding transcription factor activity, RNA polymerase II-specific	1334	73	5.53638391026918e-05	0.0028086501452481	Memory RCI
638	GO:0000977	MF	RNA polymerase II transcription regulatory region sequence-specific DNA binding	1368	74	7.09881514998276e-05	0.00346790266030639	Memory RCI
639	GO:0005539	MF	glycosaminoglycan binding	238	21	7.80201644443288e-05	0.00367530703221677	Memory RCI
640	GO:0005272	MF	sodium channel activity	43	8	9.22119129626833e-05	0.00419405217923377	Memory RCI
641	GO:0003700	MF	DNA-binding transcription factor activity	1419	75	0.000131054227310848	0.00557614599429058	Memory RCI
642	GO:1901681	MF	sulfur compound binding	265	22	0.000130321067686097	0.00557614599429058	Memory RCI
643	GO:0000976	MF	transcription cis-regulatory region binding	1464	76	0.000205297146301168	0.00820566472640123	Memory RCI
644	GO:0015280	MF	ligand-gated sodium channel activity	17	5	0.000205275930197248	0.00820566472640123	Memory RCI
645	GO:0001067	MF	transcription regulatory region nucleic acid binding	1466	76	0.000213958990926345	0.0083003502656426	Memory RCI
646	GO:0003690	MF	double-stranded DNA binding	1620	82	0.000257693381378654	0.00944159916773457	Memory RCI
647	GO:0099604	MF	ligand-gated calcium channel activity	27	6	0.000254508472807846	0.00944159916773457	Memory RCI
648	GO:1990837	MF	sequence-specific double-stranded DNA binding	1526	77	0.000436674803047484	0.0155668666275576	Memory RCI
649	GO:0005217	MF	intracellular ligand-gated monoatomic ion channel activity	30	6	0.000467710178130138	0.0162344664461487	Memory RCI
650	GO:0008092	MF	cytoskeletal protein binding	987	54	0.000518183073671182	0.0175252172864689	Memory RCI
651	GO:0045295	MF	gamma-catenin binding	12	4	0.000544579792828191	0.0179575186685096	Memory RCI
652	GO:0030020	MF	extracellular matrix structural constituent conferring tensile strength	44	7	0.000687360615812489	0.0221128939574798	Memory RCI
653	GO:0043565	MF	sequence-specific DNA binding	1632	80	0.000794816549348978	0.0249610244902691	Memory RCI
654	GO:0001228	MF	DNA-binding transcription activator activity, RNA polymerase II-specific	468	30	0.000839688175297707	0.0257569465864576	Memory RCI
655	GO:0001216	MF	DNA-binding transcription activator activity	474	30	0.00102667122684083	0.0307665946367175	Memory RCI
656	GO:0015081	MF	sodium ion transmembrane transporter activity	157	14	0.00104965637502069	0.0307665946367175	Memory RCI
657	GO:0005109	MF	frizzled binding	37	6	0.00149378198675146	0.0428325747940257	Memory RCI
658	GO:0005102	MF	signaling receptor binding	1483	71	0.00280826959167056	0.0771689081544472	Memory RCI
659	GO:0008201	MF	heparin binding	174	14	0.00276568200039382	0.0771689081544472	Memory RCI
660	GO:0015079	MF	potassium ion transmembrane transporter activity	158	13	0.00318047062605365	0.0851531403796019	Memory RCI
661	GO:0022839	MF	monoatomic ion-gated channel activity	30	5	0.00326932670154752	0.0851531403796019	Memory RCI
662	GO:0035254	MF	glutamate receptor binding	43	6	0.00329250201619385	0.0851531403796019	Memory RCI
663	GO:1904047	MF	S-adenosyl-L-methionine binding	19	4	0.00352208185585195	0.0893389609205523	Memory RCI
664	GO:0008289	MF	lipid binding	848	44	0.00439586600331833	0.109399004875035	Memory RCI
665	GO:0005201	MF	extracellular matrix structural constituent	165	13	0.00459995172744721	0.112358080157461	Memory RCI
666	GO:0005085	MF	guanyl-nucleotide exchange factor activity	225	16	0.00490017181511095	0.117515029529661	Memory RCI
667	GO:0140110	MF	transcription regulator activity	1910	86	0.00562216912864131	0.132422162154962	Memory RCI
668	GO:0005248	MF	voltage-gated sodium channel activity	22	4	0.00612724893266412	0.141786690213754	Memory RCI
669	GO:0019905	MF	syntaxin binding	67	7	0.00792554131669651	0.180237741322805	Memory RCI
670	GO:0016661	MF	oxidoreductase activity, acting on other nitrogenous compounds as donors	13	3	0.00887603114408112	0.188830404500694	Memory RCI
671	GO:0030695	MF	GTPase regulator activity	481	27	0.00882342837035692	0.188830404500694	Memory RCI
672	GO:0060589	MF	nucleoside-triphosphatase regulator activity	481	27	0.00882342837035692	0.188830404500694	Memory RCI
673	GO:0071837	MF	HMG box domain binding	13	3	0.00887603114408112	0.188830404500694	Memory RCI
674	GO:0005267	MF	potassium channel activity	122	10	0.00931611147361689	0.192011050651318	Memory RCI
675	GO:0008013	MF	beta-catenin binding	86	8	0.00931668479278571	0.192011050651318	Memory RCI
676	GO:0098742	BP	cell-cell adhesion via plasma-membrane adhesion molecules	279	19	3.43310203995148e-12	1.59604913837344e-08	Response RCI
677	GO:0007156	BP	homophilic cell adhesion via plasma membrane adhesion molecules	168	15	1.52183780379233e-11	3.53751197491527e-08	Response RCI
678	GO:0098609	BP	cell-cell adhesion	962	26	1.86549378545585e-07	0.000289089353619475	Response RCI
679	GO:0007155	BP	cell adhesion	1524	33	6.19233392784544e-07	0.000719704010763837	Response RCI
680	GO:0000122	BP	negative regulation of transcription by RNA polymerase II	910	24	8.86042215273177e-07	0.000823842051761	Response RCI
681	GO:0030182	BP	neuron differentiation	1424	31	1.27143181599371e-06	0.000922555641698285	Response RCI
682	GO:0048699	BP	generation of neurons	1505	32	1.38909216861432e-06	0.000922555641698285	Response RCI
683	GO:0048666	BP	neuron development	1155	26	5.5482624627046e-06	0.00322423402363921	Response RCI
684	GO:0045892	BP	negative regulation of DNA-templated transcription	1233	26	1.73863421414382e-05	0.0089810116239496	Response RCI
685	GO:1902679	BP	negative regulation of RNA biosynthetic process	1248	26	2.13836049582069e-05	0.00994123794507037	Response RCI
686	GO:0022008	BP	neurogenesis	1738	32	2.64668403433195e-05	0.0110826870689843	Response RCI
687	GO:0061035	BP	regulation of cartilage development	70	6	2.86066347231258e-05	0.0110826870689843	Response RCI
688	GO:0048663	BP	neuron fate commitment	74	6	3.92990623572784e-05	0.0140539492999221	Response RCI
689	GO:0032989	BP	cellular anatomical entity morphogenesis	786	19	4.28070278776922e-05	0.0142149909002422	Response RCI
690	GO:0031175	BP	neuron projection development	1009	22	4.94523703978307e-05	0.0153269379986343	Response RCI
691	GO:0007389	BP	pattern specification process	473	14	5.52170831739983e-05	0.0160440137297449	Response RCI
692	GO:0032330	BP	regulation of chondrocyte differentiation	52	5	7.79577197308985e-05	0.021319143472291	Response RCI
693	GO:0051253	BP	negative regulation of RNA metabolic process	1363	26	9.25049379148837e-05	0.0238919697981275	Response RCI
694	GO:0030198	BP	extracellular matrix organization	328	11	0.000118933478245512	0.0273063865402383	Response RCI
695	GO:0043062	BP	extracellular structure organization	329	11	0.000122150277231535	0.0273063865402383	Response RCI
696	GO:0045229	BP	external encapsulating structure organization	330	11	0.000125440966224009	0.0273063865402383	Response RCI
697	GO:0048812	BP	neuron projection morphogenesis	647	16	0.000135092899639811	0.0273063865402383	Response RCI
698	GO:0060350	BP	endochondral bone morphogenesis	58	5	0.000131908965108048	0.0273063865402383	Response RCI
699	GO:0021766	BP	hippocampus development	94	6	0.000150145466563438	0.0279210509621369	Response RCI
700	GO:0060351	BP	cartilage development involved in endochondral bone morphogenesis	32	4	0.000149050631408719	0.0279210509621369	Response RCI
701	GO:0001764	BP	neuron migration	182	8	0.000167445736463631	0.0299405857238238	Response RCI
702	GO:0120039	BP	plasma membrane bounded cell projection morphogenesis	663	16	0.000178214065267032	0.0306858218306085	Response RCI
703	GO:0045165	BP	cell fate commitment	289	10	0.00018847503465928	0.031091574795666	Response RCI
704	GO:0048858	BP	cell projection morphogenesis	668	16	0.0001939461538125	0.031091574795666	Response RCI
705	GO:0021543	BP	pallium development	189	8	0.000216632169797872	0.0335707652463436	Response RCI
706	GO:0003002	BP	regionalization	428	12	0.000308789420135367	0.0463084520712684	Response RCI
707	GO:0045934	BP	negative regulation of nucleobase-containing compound metabolic process	1490	26	0.000373991167560943	0.0543339043122133	Response RCI
708	GO:0051216	BP	cartilage development	206	8	0.00038679375872754	0.0544910358886161	Response RCI
709	GO:0002062	BP	chondrocyte differentiation	114	6	0.000427657494886929	0.0584758733449804	Response RCI
710	GO:0007610	BP	behavior	655	15	0.000491330608733836	0.0652627428572458	Response RCI
711	GO:0007409	BP	axonogenesis	455	12	0.000532775429331944	0.068802026971228	Response RCI
712	GO:0021761	BP	limbic system development	125	6	0.000696641971256538	0.08712698964401	Response RCI
713	GO:0048705	BP	skeletal system morphogenesis	226	8	0.000712158659168075	0.08712698964401	Response RCI
714	GO:0008306	BP	associative learning	87	5	0.000872604841573773	0.104018972012217	Response RCI
715	GO:0032331	BP	negative regulation of chondrocyte differentiation	24	3	0.00106187875902187	0.117539865492682	Response RCI
716	GO:0050804	BP	modulation of chemical synaptic transmission	491	12	0.00103174703363826	0.117539865492682	Response RCI
717	GO:0099177	BP	regulation of trans-synaptic signaling	492	12	0.00104982880042613	0.117539865492682	Response RCI
718	GO:0009887	BP	animal organ morphogenesis	1022	19	0.00114946456182977	0.124275831347595	Response RCI
719	GO:0060349	BP	bone morphogenesis	97	5	0.00142185197455311	0.150231587038577	Response RCI
720	GO:0048667	BP	cell morphogenesis involved in neuron differentiation	584	13	0.00149449735664653	0.154398182467772	Response RCI
721	GO:0000902	BP	cell morphogenesis	972	18	0.00161589533131207	0.163163628864256	Response RCI
722	GO:0048589	BP	developmental growth	664	14	0.00164953550368252	0.163163628864256	Response RCI
723	GO:0061564	BP	axon development	521	12	0.00170120340901282	0.164768638510429	Response RCI
724	GO:0048568	BP	embryonic organ development	455	11	0.00180678456125778	0.171423294393621	Response RCI
725	GO:0007268	BP	chemical synaptic transmission	756	15	0.00204855218741997	0.186739590574813	Response RCI
726	GO:0098916	BP	anterograde trans-synaptic signaling	756	15	0.00204855218741997	0.186739590574813	Response RCI
727	GO:0003006	BP	developmental process involved in reproduction	997	18	0.00212957283612634	0.19039200221445	Response RCI
728	GO:0099537	BP	trans-synaptic signaling	762	15	0.00220914724134673	0.193779726887187	Response RCI
729	GO:0061037	BP	negative regulation of cartilage development	31	3	0.00225782395428057	0.194381917841673	Response RCI
730	GO:0021537	BP	telencephalon development	273	8	0.00235923343568424	0.199419568045383	Response RCI
731	GO:0030312	CC	external encapsulating structure	560	15	9.19159509725034e-05	0.0254147604438972	Response RCI
732	GO:0031012	CC	extracellular matrix	559	15	9.01176500830435e-05	0.0254147604438972	Response RCI
733	GO:0045202	CC	synapse	1462	26	0.000279817097780487	0.0515796183575364	Response RCI
734	GO:0030424	CC	axon	648	14	0.00131429248610028	0.145360748962691	Response RCI
735	GO:0062023	CC	collagen-containing extracellular matrix	427	11	0.00109285118634533	0.145360748962691	Response RCI
736	GO:0043005	CC	neuron projection	1322	22	0.00195668032935462	0.180340703688851	Response RCI
737	GO:0042734	CC	presynaptic membrane	167	6	0.00305225991948799	0.196887770028938	Response RCI
738	GO:0043025	CC	neuronal cell body	486	11	0.00300097399900127	0.196887770028938	Response RCI
739	GO:0098793	CC	presynapse	563	12	0.00320432175453967	0.196887770028938	Response RCI
740	GO:0001217	MF	DNA-binding transcription repressor activity	270	13	5.67884279703795e-07	0.000231696786119149	Response RCI
741	GO:0001227	MF	DNA-binding transcription repressor activity, RNA polymerase II-specific	261	13	3.86598085469601e-07	0.000231696786119149	Response RCI
742	GO:0000981	MF	DNA-binding transcription factor activity, RNA polymerase II-specific	1334	29	2.99948059445617e-06	0.000815858721692079	Response RCI
743	GO:0005509	MF	calcium ion binding	690	19	7.11402832453413e-06	0.00145126177820496	Response RCI
744	GO:0003700	MF	DNA-binding transcription factor activity	1419	29	9.82029647997001e-06	0.0016026723855311	Response RCI
745	GO:0000978	MF	RNA polymerase II cis-regulatory region sequence-specific DNA binding	1165	24	5.41832857836975e-05	0.00736892686658286	Response RCI
746	GO:0000987	MF	cis-regulatory region sequence-specific DNA binding	1188	24	7.34076708626987e-05	0.00748758242799527	Response RCI
747	GO:0140110	MF	transcription regulator activity	1910	33	6.81933450925884e-05	0.00748758242799527	Response RCI
748	GO:0000977	MF	RNA polymerase II transcription regulatory region sequence-specific DNA binding	1368	26	9.8138435004463e-05	0.00889788477373798	Response RCI
749	GO:0043565	MF	sequence-specific DNA binding	1632	29	0.000122692827868952	0.0100117347541065	Response RCI
750	GO:0000976	MF	transcription cis-regulatory region binding	1464	26	0.000285767171814962	0.0170094756931314	Response RCI
751	GO:0001067	MF	transcription regulatory region nucleic acid binding	1466	26	0.000291829239833137	0.0170094756931314	Response RCI
752	GO:0003690	MF	double-stranded DNA binding	1620	28	0.000255982507288737	0.0170094756931314	Response RCI
753	GO:1990837	MF	sequence-specific double-stranded DNA binding	1526	27	0.000229857188985839	0.0170094756931314	Response RCI
754	GO:0008376	MF	acetylgalactosaminyltransferase activity	34	3	0.0029503041619275	0.160496546408856	Response RCI
755	GO:0000902	BP	cell morphogenesis	972	24	2.59298242365956e-07	0.00173677962736717	Multi-Task RCI
756	GO:0048858	BP	cell projection morphogenesis	668	19	6.35494152266495e-07	0.00212826991594049	Multi-Task RCI
757	GO:0030030	BP	cell projection organization	1608	30	2.79474234927798e-06	0.00267416917935198	Multi-Task RCI
758	GO:0030182	BP	neuron differentiation	1424	28	2.32214727086963e-06	0.00267416917935198	Multi-Task RCI
759	GO:0032989	BP	cellular anatomical entity morphogenesis	786	20	1.77336202054863e-06	0.00267416917935198	Multi-Task RCI
760	GO:0048812	BP	neuron projection morphogenesis	647	18	1.74297740749989e-06	0.00267416917935198	Multi-Task RCI
761	GO:0120039	BP	plasma membrane bounded cell projection morphogenesis	663	18	2.45516920173702e-06	0.00267416917935198	Multi-Task RCI
762	GO:0050905	BP	neuromuscular process	163	9	3.80520335149486e-06	0.00318590650603908	Multi-Task RCI
763	GO:0022008	BP	neurogenesis	1738	31	4.67469793215377e-06	0.00347901408328511	Multi-Task RCI
764	GO:0048699	BP	generation of neurons	1505	28	6.62817445781513e-06	0.00443955125184458	Multi-Task RCI
765	GO:0120036	BP	plasma membrane bounded cell projection organization	1566	28	1.38106119324054e-05	0.00840940715665919	Multi-Task RCI
766	GO:0034330	BP	cell junction organization	766	18	1.75680786787775e-05	0.00980591591587096	Multi-Task RCI
767	GO:0031175	BP	neuron projection development	1009	21	2.10540914513973e-05	0.0108477157339584	Multi-Task RCI
768	GO:0048667	BP	cell morphogenesis involved in neuron differentiation	584	15	3.32824942836165e-05	0.0159232961936902	Multi-Task RCI
769	GO:0007409	BP	axonogenesis	455	13	3.8504527051921e-05	0.0171935548129178	Multi-Task RCI
770	GO:0048666	BP	neuron development	1155	22	5.03648882051729e-05	0.0210840013248905	Multi-Task RCI
771	GO:0006836	BP	neurotransmitter transport	205	8	0.000155222755743965	0.0517979246082206	Multi-Task RCI
772	GO:0006869	BP	lipid transport	455	12	0.000162400181662083	0.0517979246082206	Multi-Task RCI
773	GO:0022603	BP	regulation of anatomical structure morphogenesis	906	18	0.000150925061077393	0.0517979246082206	Multi-Task RCI
774	GO:0034329	BP	cell junction assembly	453	12	0.000155921488918018	0.0517979246082206	Multi-Task RCI
775	GO:0061564	BP	axon development	521	13	0.00014990717454362	0.0517979246082206	Multi-Task RCI
776	GO:0003208	BP	cardiac ventricle morphogenesis	71	5	0.000188084241930242	0.0572631023840345	Multi-Task RCI
777	GO:0000165	BP	MAPK cascade	767	16	0.000206645173837374	0.0601786684505535	Multi-Task RCI
778	GO:0009887	BP	animal organ morphogenesis	1022	19	0.00022986902107385	0.0641526126313602	Multi-Task RCI
779	GO:0001504	BP	neurotransmitter uptake	45	4	0.000346993664630316	0.0893909063728406	Multi-Task RCI
780	GO:0050808	BP	synapse organization	493	12	0.000337241492682092	0.0893909063728406	Multi-Task RCI
781	GO:0007411	BP	axon guidance	234	8	0.00037954343933567	0.0901845591308139	Multi-Task RCI
782	GO:0016358	BP	dendrite development	235	8	0.000390467634337653	0.0901845591308139	Multi-Task RCI
783	GO:0097485	BP	neuron projection guidance	234	8	0.00037954343933567	0.0901845591308139	Multi-Task RCI
784	GO:0010876	BP	lipid localization	505	12	0.000418164310834612	0.0933621517990077	Multi-Task RCI
785	GO:0043408	BP	regulation of MAPK cascade	667	14	0.000487315119534266	0.105291505504533	Multi-Task RCI
786	GO:0060444	BP	branching involved in mammary gland duct morphogenesis	22	3	0.000560849183960668	0.113835388914199	Multi-Task RCI
787	GO:1902644	BP	tertiary alcohol metabolic process	22	3	0.000560849183960668	0.113835388914199	Multi-Task RCI
788	GO:0010842	BP	retina layer formation	25	3	0.000824019831398809	0.162331906785565	Multi-Task RCI
789	GO:0050881	BP	musculoskeletal movement	57	4	0.000858350776319533	0.164263814279664	Multi-Task RCI
790	GO:0141124	BP	intracellular signaling cassette	1905	27	0.000887624930457776	0.165147549561283	Multi-Task RCI
791	GO:0060998	BP	regulation of dendritic spine development	58	4	0.000916632004725741	0.165935166693325	Multi-Task RCI
792	GO:0003179	BP	heart valve morphogenesis	60	4	0.00104145679999912	0.166087563009383	Multi-Task RCI
793	GO:0030155	BP	regulation of cell adhesion	803	15	0.00101472695855057	0.166087563009383	Multi-Task RCI
794	GO:0050879	BP	multicellular organismal movement	59	4	0.000977644356124027	0.166087563009383	Multi-Task RCI
795	GO:0051338	BP	regulation of transferase activity	634	13	0.000957664891190601	0.166087563009383	Multi-Task RCI
796	GO:0071709	BP	membrane assembly	60	4	0.00104145679999912	0.166087563009383	Multi-Task RCI
797	GO:1901888	BP	regulation of cell junction assembly	215	7	0.00116740132895886	0.18184311863643	Multi-Task RCI
798	GO:0071805	BP	potassium ion transmembrane transport	217	7	0.00123142215059767	0.187456035561437	Multi-Task RCI
799	GO:1901890	BP	positive regulation of cell junction assembly	108	5	0.00129124703950263	0.192194948235302	Multi-Task RCI
800	GO:0044091	BP	membrane biogenesis	64	4	0.00132608565720479	0.193089602868645	Multi-Task RCI
801	GO:0060603	BP	mammary gland duct morphogenesis	30	3	0.00141544557646458	0.197513634815828	Multi-Task RCI
802	GO:0099505	BP	regulation of presynaptic membrane potential	30	3	0.00141544557646458	0.197513634815828	Multi-Task RCI
803	GO:0045202	CC	synapse	1462	27	1.12947464945092e-05	0.00521693162773748	Multi-Task RCI
804	GO:0098978	CC	glutamatergic synapse	409	13	1.26932643010644e-05	0.00521693162773748	Multi-Task RCI
805	GO:0042734	CC	presynaptic membrane	167	8	3.70173905907214e-05	0.00899866687389419	Multi-Task RCI
806	GO:0097060	CC	synaptic membrane	396	12	4.37891332062977e-05	0.00899866687389419	Multi-Task RCI
807	GO:0098590	CC	plasma membrane region	1267	22	0.000191064287130733	0.0314109688042925	Multi-Task RCI
808	GO:0098793	CC	presynapse	563	13	0.000317284767466972	0.037258296979693	Multi-Task RCI
809	GO:0098982	CC	GABA-ergic synapse	79	5	0.00031036256590835	0.037258296979693	Multi-Task RCI
810	GO:0055038	CC	recycling endosome membrane	107	5	0.00123881607195148	0.127288351393015	Multi-Task RCI
811	GO:0005794	CC	Golgi apparatus	1615	23	0.00205830897406603	0.187992219631364	Multi-Task RCI
812	GO:0048786	CC	presynaptic active zone	77	4	0.0026210393727062	0.195863124033136	Multi-Task RCI
813	GO:1990351	CC	transporter complex	460	10	0.00241573751869855	0.195863124033136	Multi-Task RCI
814	GO:0044297	CC	cell body	552	11	0.00291028502733998	0.199354524372788	Multi-Task RCI
815	GO:0099094	MF	ligand-gated monoatomic cation channel activity	132	8	6.71319873615248e-06	0.00885470913298512	Multi-Task RCI
816	GO:0015276	MF	ligand-gated monoatomic ion channel activity	169	8	4.02898798846349e-05	0.0192576203628675	Multi-Task RCI
817	GO:0022834	MF	ligand-gated channel activity	171	8	4.38005012043991e-05	0.0192576203628675	Multi-Task RCI
818	GO:0031435	MF	mitogen-activated protein kinase kinase kinase binding	16	3	0.000210749561262837	0.0694946678264204	Multi-Task RCI
819	GO:0008324	MF	monoatomic cation transmembrane transporter activity	591	13	0.000501652850019682	0.110280018195993	Multi-Task RCI
820	GO:0022836	MF	gated channel activity	301	9	0.000440293651783003	0.110280018195993	Multi-Task RCI
821	GO:0005227	MF	calcium-activated cation channel activity	25	3	0.000824019831398809	0.135860269701879	Multi-Task RCI
822	GO:0005261	MF	monoatomic cation channel activity	328	9	0.000812767301008615	0.135860269701879	Multi-Task RCI
823	GO:0015075	MF	monoatomic ion transmembrane transporter activity	714	14	0.000943433994068891	0.138265493130763	Multi-Task RCI
824	GO:0015079	MF	potassium ion transmembrane transporter activity	158	6	0.00120032873212104	0.158323359766765	Multi-Task RCI
825	GO:0005216	MF	monoatomic ion channel activity	439	10	0.00172066244925421	0.162110983611879	Multi-Task RCI
826	GO:0015318	MF	inorganic molecular entity transmembrane transporter activity	676	13	0.00169807292162714	0.162110983611879	Multi-Task RCI
827	GO:0022839	MF	monoatomic ion-gated channel activity	30	3	0.00141544557646458	0.162110983611879	Multi-Task RCI
828	GO:0046873	MF	metal ion transmembrane transporter activity	437	10	0.00166399020878139	0.162110983611879	Multi-Task RCI
829	GO:0019239	MF	deaminase activity	33	3	0.00187131060128415	0.16455057887292	Multi-Task RCI
830	GO:0005267	MF	potassium channel activity	122	5	0.00220952010381455	0.179901260900014	Multi-Task RCI
831	GO:0005342	MF	organic acid transmembrane transporter activity	182	6	0.00245505890538306	0.179901260900014	Multi-Task RCI
832	GO:0046943	MF	carboxylic acid transmembrane transporter activity	181	6	0.00238855960485137	0.179901260900014	Multi-Task RCI
833	GO:0004032	MF	alditol:NADP+ 1-oxidoreductase activity	12	2	0.00345444291770483	0.198104791671855	Multi-Task RCI
834	GO:0005547	MF	phosphatidylinositol-3,4,5-trisphosphate binding	40	3	0.00326213057500985	0.198104791671855	Multi-Task RCI
835	GO:0016810	MF	hydrolase activity, acting on carbon-nitrogen (but not peptide) bonds	134	5	0.00331426347585474	0.198104791671855	Multi-Task RCI
836	GO:0022890	MF	inorganic cation transmembrane transporter activity	553	11	0.00295056871329883	0.198104791671855	Multi-Task RCI
837	GO:0060090	MF	molecular adaptor activity	1093	17	0.00333533409513471	0.198104791671855	Multi-Task RCI
838	GO:0010975	BP	regulation of neuron projection development	460	13	3.21025168538081e-05	0.0842645410694213	BDNF
839	GO:0032989	BP	cellular anatomical entity morphogenesis	786	17	5.93959329147586e-05	0.0842645410694213	BDNF
840	GO:0048667	BP	cell morphogenesis involved in neuron differentiation	584	14	9.38881382881159e-05	0.0842645410694213	BDNF
841	GO:0048812	BP	neuron projection morphogenesis	647	15	7.63960684626451e-05	0.0842645410694213	BDNF
842	GO:0048858	BP	cell projection morphogenesis	668	15	0.000108751827579378	0.0842645410694213	BDNF
843	GO:0120039	BP	plasma membrane bounded cell projection morphogenesis	663	15	0.000100122839767967	0.0842645410694213	BDNF
844	GO:0048699	BP	generation of neurons	1505	24	0.000222204402638694	0.147575466838184	BDNF
845	GO:0022008	BP	neurogenesis	1738	26	0.000323568778618135	0.167141250199523	BDNF
846	GO:0120035	BP	regulation of plasma membrane bounded cell projection organization	658	14	0.000320068418274126	0.167141250199523	BDNF
847	GO:0007267	BP	cell-cell signaling	1712	25	0.000606598715230722	0.173127484596408	BDNF
848	GO:0030182	BP	neuron differentiation	1424	22	0.000633075336231219	0.173127484596408	BDNF
849	GO:0030516	BP	regulation of axon extension	92	5	0.000551556877278529	0.173127484596408	BDNF
850	GO:0031175	BP	neuron projection development	1009	18	0.000391266582259809	0.173127484596408	BDNF
851	GO:0031344	BP	regulation of cell projection organization	675	14	0.000412887344765762	0.173127484596408	BDNF
852	GO:0050885	BP	neuromuscular process controlling balance	51	4	0.000505659789420698	0.173127484596408	BDNF
853	GO:0051960	BP	regulation of nervous system development	468	11	0.00062799495653879	0.173127484596408	BDNF
854	GO:0099536	BP	synaptic signaling	786	15	0.00061167405129701	0.173127484596408	BDNF
855	GO:0000902	BP	cell morphogenesis	972	17	0.000710224008980674	0.183435078763953	BDNF
856	GO:0030900	BP	forebrain development	406	10	0.000775677179786589	0.189795958359361	BDNF
857	GO:0045202	CC	synapse	1462	28	2.18534698041202e-06	0.00120849688016785	BDNF
858	GO:0043005	CC	neuron projection	1322	22	0.000230528411051426	0.0637411056557193	BDNF
859	GO:0030016	CC	myofibril	240	8	0.000372128784117363	0.0674319283164172	BDNF
860	GO:0043292	CC	contractile fiber	250	8	0.000487753550209166	0.0674319283164172	BDNF
861	GO:0098978	CC	glutamatergic synapse	409	10	0.000820346788406188	0.0907303547977244	BDNF
862	GO:0030017	CC	sarcomere	219	7	0.00110310539547553	0.101669547282995	BDNF
863	GO:0030018	CC	Z disc	131	5	0.00266429088968852	0.167258647339198	BDNF
864	GO:0070161	CC	anchoring junction	895	15	0.00220979891320452	0.167258647339198	BDNF
865	GO:0098793	CC	presynapse	563	11	0.00272211180118044	0.167258647339198	BDNF
